# Supplementary material for: Lack of methoxy-mycolates characterizes the geographically restricted lineage 7 of Mycobacterium tuberculosis complex
Source: Microb Genom. 2023 May 12;9(5):mgen001011. doi: 10.1099/mgen.0.001011 (PMC10272862; doi:10.1099/mgen.0.001011)
Supplement: Supplementary material 2 [file mgen-9-1011-s002.xlsx]

## Sheet: Table S1 Accession
Supplementary Table S1. Accession numbers at the European Nucleotide Archive of 52 Mycobacterium tuberculosis Lineage 7 genomes as well as representative genomes of Mycobacterium tuberculosis Lineages 1-6 and Mycobacterium bovis used in this study.
Study_accession	Run_accession	Lineage	From	Sample_alias	Place of isolation
PRJEB9201	ERR1200602	Lineage7	Comas et al 2015	BTBH-079	Ethiopia
PRJEB9201	ERR1200603	Lineage7	Comas et al 2015	BTBH-1012	Ethiopia
PRJEB9201	ERR1200604	Lineage7	Comas et al 2015	BTBH-1058	Ethiopia
PRJEB9201	ERR1200606	Lineage7	Comas et al 2015	BTBH-122	Ethiopia
PRJEB9201	ERR1200608	Lineage7	Comas et al 2015	BTBH-217	Ethiopia
PRJEB9201	ERR1200610	Lineage7	Comas et al 2015	BTBH-452	Ethiopia
PRJEB9201	ERR1200612	Lineage7	Comas et al 2015	BTBH-568	Ethiopia
PRJEB9201	ERR1200613	Lineage7	Comas et al 2015	BTBH-569	Ethiopia
PRJEB9201	ERR1200617	Lineage7	Comas et al 2015	BTBH-935	Ethiopia
PRJEB9201	ERR1200618	Lineage7	Comas et al 2015	BTBH-956	Ethiopia
PRJEB9201	ERR1200619	Lineage7	Comas et al 2015	BTBH-962	Ethiopia
PRJEB9201	ERR1200623	Lineage7	Comas et al 2015	BTBS-236	Ethiopia
PRJEB9201	ERR1200624	Lineage7	Comas et al 2015	BTBS-239	Ethiopia
PRJEB9201	ERR1200625	Lineage7	Comas et al 2015	BTBS-264	Ethiopia
PRJEB9201	ERR1200631	Lineage7	Comas et al 2015	BTBS-517	Ethiopia
PRJEB9201	ERR1200633	Lineage7	Comas et al 2015	BTBS-564	Ethiopia
PRJEB9201	ERR1200634	Lineage7	Comas et al 2015	BTBS-580	Ethiopia
PRJEB9201	ERR1200635	Lineage7	Comas et al 2015	BTBS-610	Ethiopia
PRJEB9201	ERR1200636	Lineage7	Comas et al 2015	BTBS-676	Ethiopia
PRJEB9201	ERR1200639	Lineage7	Comas et al 2015	BTBH-715	Ethiopia
PRJEB9201	ERR1200640	Lineage7	Comas et al 2015	BTBS-746	Ethiopia
PRJEB3163	ERR159956	Lineage7	Comas et al 2015	BTBH-0211	Ethiopia
PRJEB3163	ERR159957	Lineage7	Comas et al 2015	BTBH-0500	Ethiopia
PRJEB3124	ERR159958	Lineage7	Comas et al 2015	BTBH-0127	Ethiopia
PRJEB3124	ERR159959	Lineage7	Comas et al 2015	BTBH-0444	Ethiopia
PRJEB13960	ERR1971849	Lineage7	Yimer et al 2016	FSP_332	Ethiopia
PRJEB13960	ERR1971850	Lineage7	Yimer et al 2016	FSP_347	Ethiopia
PRJEB13960	ERR1971852	Lineage7	Yimer et al 2016	FSP_479	Ethiopia
PRJEB13960	ERR1971853	Lineage7	Yimer et al 2016	GCN_599	Ethiopia
PRJEB13960	ERR1971854	Lineage7	Yimer et al 2016	GCP_574	Ethiopia
PRJEB13960	ERR1971855	Lineage7	Yimer et al 2016	GCP_584	Ethiopia
PRJEB13960	ERR1971856	Lineage7	Yimer et al 2016	GC_500	Ethiopia
PRJEB13960	ERR1971857	Lineage7	Yimer et al 2016	GC_522	Ethiopia
PRJEB13960	ERR1971858	Lineage7	Yimer et al 2016	GC_526	Ethiopia
PRJEB13960	ERR1971859	Lineage7	Yimer et al 2016	GC_527	Ethiopia
PRJEB13960	ERR1971860	Lineage7	Yimer et al 2016	GC_528	Ethiopia
PRJEB13960	ERR1971861	Lineage7	Yimer et al 2016	GC_531	Ethiopia
PRJEB13960	ERR1971862	Lineage7	Yimer et al 2016	GC_538	Ethiopia
PRJEB13960	ERR1971863	Lineage7	Yimer et al 2016	GC_565	Ethiopia
PRJEB13960	ERR1971864	Lineage7	Yimer et al 2016	GC_659	Ethiopia
PRJEB13960	ERR1971865	Lineage7	Yimer et al 2016	SOL_002	Ethiopia
PRJEB13960	ERR1971866	Lineage7	Yimer et al 2016	SOL_010	Ethiopia
PRJEB13960	ERR1971867	Lineage7	Yimer et al 2016	SOL_011	Ethiopia
PRJEB13960	ERR1971868	Lineage7	Yimer et al 2016	SOL_015	Ethiopia
PRJEB13960	ERR1971869	Lineage7	Yimer et al 2016	SOL_017	Ethiopia
PRJEB13960	ERR1971870	Lineage7	Yimer et al 2016	SOL_044	Ethiopia
PRJEB13960	ERR1971871	Lineage7	Yimer et al 2016	SOL_068	Ethiopia
PRJEB13960	ERR1971872	Lineage7	Yimer et al 2016	SOL_077	Ethiopia
PRJEB13960	ERR1971873	Lineage7	Yimer et al 2016	SOL_086	Ethiopia
PRJEB13960	ERR1971874	Lineage7	Yimer et al 2016	SOL_110	Ethiopia
PRJEB13960	ERR1971876	Lineage7	Yimer et al 2016	SOL_129	Ethiopia
PRJEB13960	ERR1971877	Lineage7	Yimer et al 2016	SOL_131	Ethiopia
PRJEB3223	ERR233351	Lineage1	Comas et al 2013	BTBS-280	Ethiopia
PRJEB3223	ERR233353	Lineage1	Comas et al 2013	BTBS-493	Ethiopia
PRJEB3223	ERR233357	Lineage2	Comas et al 2013	N0008	San_Francisco
PRJEB3223	ERR233359	Lineage2	Comas et al 2013	N0017	San_Francisco
PRJEB3223	ERR233360	Lineage3	Comas et al 2013	N0033	San_Francisco
PRJEB3223	ERR233378	Lineage3	Comas et al 2013	N1007	Nepal
PRJEB3223	ERR233350	Lineage4	Comas et al 2013	BTBS-101	Ethiopia
PRJEB3223	ERR233352	Lineage4	Comas et al 2013	BTBS-458	Ethiopia
PRJEB3223	ERR234113	Lineage5	Comas et al 2013	DY21	Ghana
PRJEB3223	ERR234142	Lineage5	Comas et al 2013	1047301	Ghana
PRJEB3223	ERR233362	Lineage6	Comas et al 2013	N0060	San_Francisco
PRJEB3223	ERR233366	Lineage6	Comas et al 2013	N0089	Gambia
PRJNA523164	SRR8600251	M.bovis	NA	AF-21-02256-13	United Kingdom

## Sheet: Table S2
Supplementary Table S2. Annotation of mutations from Mycobacterium tuberculosis Lineage 7 with non-synonymous and synonymous SNPs as determined from Illumina sequencing of 52 genomes (Supplementary S1_Accession).
Lineage	Chrom	Position	WT	ALT	Gene_start	Gene_end	Strand	Gene_length	PID	Synonym	Rv_number	COG	DR_gene	Sanger_annot	Essentiality	Annotation	Variant_type	Nuc_change	AA_change
Lineage7	MTB_anc	1960	G	C	1525	2051	I	NA			IG1_Rv0001-Rv0002
Lineage7	MTB_anc	8876	C	T	7302	9818	+	838	15607148	gyrA	Rv0006	COG0188L	II.A.5	DR-flq	nonessential	DNA gyrase subunit A	synonymous_variant	1575C>T	Y525Y
Lineage7	MTB_anc	11924	G	A	11874	12311	-	145	15607150	-	Rv0008c	-	II.C.5		nonessential	hypothetical protein	missense_variant	388C>T	P130S
Lineage7	MTB_anc	13445	C	T	13133	13558	-	141	15607152	-	Rv0010c	-	II.C.4		nonessential	hypothetical protein	synonymous_variant	114G>A	V38V
Lineage7	MTB_anc	13563	T	C	13559	13713	I	NA			IG10_Rv0010c-Rv0011c
Lineage7	MTB_anc	14806	T	C	14089	14877	+	262	15607154	-	Rv0012	COG3879S	III.C		nonessential	hypothetical protein	synonymous_variant	718T>C	L240L
Lineage7	MTB_anc	15735	C	T	15590	17470	-	626	15607156	pknB	Rv0014c	COG0515RTKL,COG2815S	I.J.3		essential	transmembrane serine/threonine-protein kinase B PKNB (protein kinase B) (STPK B)	missense_variant	1736G>A	R579H
Lineage7	MTB_anc	19077	C	T	18759	20234	-	491	15607158	pbpA	Rv0016c	COG0768M	II.C.3		nonessential	penicillin-binding protein PbpA	synonymous_variant	1158G>A	Q386Q
Lineage7	MTB_anc	22303	C	G	21637	23181	-	514	15607160	ppp	Rv0018c	COG0631T	I.J.3		nonessential	serine/threonine phosphatase	synonymous_variant	879G>C	R293R
Lineage7	MTB_anc	25223	C	G	23861	25444	-	527	15607162	TB39.8	Rv0020c	COG1716T	V		nonessential	hypothetical protein	missense_variant	222G>C	L74F
Lineage7	MTB_anc	32767	T	C	32057	33154	+	365	15607171	-	Rv0029	-	V		nonessential	hypothetical protein	synonymous_variant	711T>C	C237C
Lineage7	MTB_anc	39699	T	G	39056	39829	-	257	15607178	-	Rv0036c	-	V		nonessential	hypothetical protein	missense_variant	131A>C	Q44P
Lineage7	MTB_anc	47371	G	C	47366	48100	-	244	15607185	-	Rv0043c	COG1802K	I.J.1		nonessential	GntR family transcriptional regulator	missense_variant	730C>G	P244A
Lineage7	MTB_anc	48410	G	A	48233	49027	-	264	15607186	-	Rv0044c	COG2141C	I.B.7		nonessential	oxidoreductase	synonymous_variant	618C>T	T206T
Lineage7	MTB_anc	49139	A	C	49043	49939	-	298	15607187	-	Rv0045c	COG0596R	I.H.3		nonessential	hydrolase	synonymous_variant	801T>G	R267R
Lineage7	MTB_anc	49405	G	T	49043	49939	-	298	15607187	-	Rv0045c	COG0596R	I.H.3		nonessential	hydrolase	missense_variant	535C>A	Q179K
Lineage7	MTB_anc	57731	C	T	57410	57973	+	187	15607194	-	Rv0052	COG0693R	V		nonessential	hypothetical protein	stop_gained	322C>T	R108*
Lineage7	MTB_anc	66827	C	T	66695	66922	I	NA			IG62_Rv0062-Rv0063
Lineage7	MTB_anc	69603	C	A	68620	71559	+	979	15607206	-	Rv0064	COG1615S	II.C.5		nonessential	hypothetical protein	missense_variant	984C>A	N328K
Lineage7	MTB_anc	72545	T	G	72274	74511	-	745	15607208	icd2	Rv0066c	COG2838C	I.B.3		nonessential	isocitrate dehydrogenase [NADP]	missense_variant	1967A>C	E656A
Lineage7	MTB_anc	73456	G	A	72274	74511	-	745	15607208	icd2	Rv0066c	COG2838C	I.B.3		nonessential	isocitrate dehydrogenase [NADP]	synonymous_variant	1056C>T	D352D
Lineage7	MTB_anc	77870	C	A	77619	78896	-	425	15607212	glyA2	Rv0070c	COG0112E	I.D.3		nonessential	serine hydroxymethyltransferase	missense_variant	1027G>T	A343S
Lineage7	MTB_anc	78929	G	C	78897	79485	I	NA			IG70_Rv0070c-Rv0071
Lineage7	MTB_anc	80705	G	A	80624	81673	+	349	15607214	-	Rv0072	COG0577V	II.C.5		nonessential	glutamine-transport transmembrane protein ABC transporter	missense_variant	82G>A	G28R
Lineage7	MTB_anc	81160	G	T	80624	81673	+	349	15607214	-	Rv0072	COG0577V	II.C.5		nonessential	glutamine-transport transmembrane protein ABC transporter	missense_variant	537G>T	E179D
Lineage7	MTB_anc	90613	A	G	90400	92322	+	640	15607225	-	Rv0083	COG0651CP	I.B.7		nonessential	oxidoreductase	missense_variant	214A>G	I72V
Lineage7	MTB_anc	100122	A	G	99684	100451	+	255	15607233	mtn	Rv0091	COG0775F	IV.I		nonessential	bifunctional 5'-methylthioadenosine nucleosidase/S-adenosylhomocysteine nucleosidase	missense_variant	439A>G	T147A
Lineage7	MTB_anc	101706	C	T	100583	102868	+	761	15607234	ctpA	Rv0092	COG2217P	III.A.2		nonessential	cation transporter P-type ATPase A	missense_variant	1124C>T	A375V
Lineage7	MTB_anc	102188	C	T	100583	102868	+	761	15607234	ctpA	Rv0092	COG2217P	III.A.2		nonessential	cation transporter P-type ATPase A	missense_variant	1606C>T	R536C
Lineage7	MTB_anc	111135	C	T	110001	117539	+	2512	15607243	nrp	Rv0101	COG1020Q,COG3320Q	I.I		essential	peptide synthetase	missense_variant	1135C>T	R379C
Lineage7	MTB_anc	112336	G	A	110001	117539	+	2512	15607243	nrp	Rv0101	COG1020Q,COG3320Q	I.I		essential	peptide synthetase	missense_variant	2336G>A	G779D
Lineage7	MTB_anc	123065	G	A	122317	123831	+	504	15607246	-	Rv0104	COG0664T	V		nonessential	hypothetical protein	missense_variant	749G>A	G250D
Lineage7	MTB_anc	129295	C	A	125643	130541	-	1632	15607249	ctpI	Rv0107c	COG0474P	III.A.2		nonessential	cation-transporter ATPase I	missense_variant	1247G>T	R416L
Lineage7	MTB_anc	134002	T	G	133950	136007	+	685	15607253	-	Rv0111	COG1835I	II.C.5		nonessential	transmembrane acyltransferase	missense_variant	53T>G	V18G
Lineage7	MTB_anc	137163	A	T	136289	137245	+	318	15607254	gca	Rv0112	COG0451MG	II.C.2		essential	GDP-mannose 4,6-dehydratase	missense_variant	875A>T	Q292L
Lineage7	MTB_anc	138083	T	C	137941	138513	+	190	15607256	gmhB	Rv0114	COG0241E	I.D.5		nonessential	D-alpha,beta-D-heptose-1,7-biphosphate phosphatase	missense_variant	143T>C	L48P
Lineage7	MTB_anc	142799	G	A	142128	143876	-	582	15607260	oxcA	Rv0118c	COG0028EH	I.A.1		essential	putative oxalyl-CoA decarboxylase	missense_variant	1078C>T	R360C
Lineage7	MTB_anc	159817	G	A	159700	160782	-	360	15607274	fgd2	Rv0132c	COG2141C	I.B.7		nonessential	putative f420-dependent glucose-6-phosphate dehydrogenase Fgd2	synonymous_variant	966C>T	I322I
Lineage7	MTB_anc	163333	G	A	163250	163365	I	NA			IG136_Rv0135c-Rv0136
Lineage7	MTB_anc	163950	C	T	163366	164691	+	441	15607278	cyp138	Rv0136	COG2124Q	IV.F		nonessential	cytochrome P450 138	synonymous_variant	585C>T	R195R
Lineage7	MTB_anc	167150	T	C	166910	167290	+	126	15607282	-	Rv0140	COG2343S	V		nonessential	hypothetical protein	missense_variant	241T>C	Y81H
Lineage7	MTB_anc	167152	C	T	166910	167290	+	126	15607282	-	Rv0140	COG2343S	V		nonessential	hypothetical protein	synonymous_variant	243C>T	Y81Y
Lineage7	MTB_anc	168945	A	G	168704	170182	-	492	15607285	-	Rv0143c	COG0038P	III.A.4		nonessential	transmembrane protein	missense_variant	1238T>C	I413T
Lineage7	MTB_anc	173460	C	T	173238	174758	+	506	15607289	-	Rv0147	COG1012C	VI		nonessential	aldehyde dehydrogenase	missense_variant	223C>T	R75C
Lineage7	MTB_anc	173914	A	G	173238	174758	+	506	15607289	-	Rv0147	COG1012C	VI		nonessential	aldehyde dehydrogenase	missense_variant	677A>G	D226G
Lineage7	MTB_anc	174058	A	G	173238	174758	+	506	15607289	-	Rv0147	COG1012C	VI		nonessential	aldehyde dehydrogenase	missense_variant	821A>G	K274R
Lineage7	MTB_anc	184321	A	G	183622	184722	+	366	15607297	pntAa	Rv0155	COG3288C	I.C.1		nonessential	NAD(P) transhydrogenase subunit alpha	missense_variant	700A>G	T234A
Lineage7	MTB_anc	184638	G	A	183622	184722	+	366	15607297	pntAa	Rv0155	COG3288C	I.C.1		nonessential	NAD(P) transhydrogenase subunit alpha	synonymous_variant	1017G>A	L339L
Lineage7	MTB_anc	202710	G	A	202476	204068	+	530	15607313	mce1D	Rv0172	COG1463Q	IV.A		nonessential	MCE-family protein MCE1D	missense_variant	235G>A	E79K
Lineage7	MTB_anc	204504	C	G	204065	205237	+	390	15607314	lprK	Rv0173	COG1463Q	II.C.1		essential	MCE-family lipoprotein LprK	missense_variant	440C>G	A147G
Lineage7	MTB_anc	205441	G	T	205231	206778	+	515	15607315	mce1F	Rv0174	COG1463Q	IV.A		nonessential	MCE-family protein MCE1F	missense_variant	211G>T	V71F
Lineage7	MTB_anc	205771	C	T	205231	206778	+	515	15607315	mce1F	Rv0174	COG1463Q	IV.A		nonessential	MCE-family protein MCE1F	stop_gained	541C>T	Q181*
Lineage7	MTB_anc	205773	A	C	205231	206778	+	515	15607315	mce1F	Rv0174	COG1463Q	IV.A		nonessential	MCE-family protein MCE1F	missense_variant	543A>C	Q181H
Lineage7	MTB_anc	207592	G	A	207452	208420	+	322	15607317	-	Rv0176	COG1714S	II.C.5		essential	mce associated transmembrane protein	synonymous_variant	141G>A	T47T
Lineage7	MTB_anc	211548	C	A	210892	212250	-	452	15607321	-	Rv0180c	COG1511S	II.C.5		nonessential	transmembrane protein	missense_variant	703G>T	V235L
Lineage7	MTB_anc	212165	G	A	210892	212250	-	452	15607321	-	Rv0180c	COG1511S	II.C.5		nonessential	transmembrane protein	missense_variant	86C>T	P29L
Lineage7	MTB_anc	217794	T	C	216269	218344	+	691	15607327	bglS	Rv0186	COG1472G	I.A.1		nonessential	beta-glucosidase	missense_variant	1526T>C	V509A
Lineage7	MTB_anc	227697	A	G	226878	230462	+	1194	15607335	-	Rv0194	COG1132V	II.C.5		nonessential	drugs-transport transmembrane ATP-binding protein ABC transporter	missense_variant	820A>G	T274A
Lineage7	MTB_anc	232985	T	C	232231	234519	+	762	15607338	-	Rv0197	COG0243C	I.B.7		nonessential	oxidoreductase	missense_variant	755T>C	V252A
Lineage7	MTB_anc	237215	G	C	237206	237895	+	229	15607341	-	Rv0200	-	II.C.5		nonessential	transmembrane protein	missense_variant	10G>C	A4P
Lineage7	MTB_anc	237762	C	T	237206	237895	+	229	15607341	-	Rv0200	-	II.C.5		nonessential	transmembrane protein	missense_variant	557C>T	A186V
Lineage7	MTB_anc	246359	C	T	244484	247318	-	944	15607347	mmpL3	Rv0206c	COG2409R	II.C.4		nonessential	transmembrane transport protein MmpL3	synonymous_variant	960G>A	L320L
Lineage7	MTB_anc	247732	T	G	247384	248112	-	242	15607348	-	Rv0207c	COG1432S	V		nonessential	hypothetical protein	missense_variant	381A>C	K127N
Lineage7	MTB_anc	250454	A	G	250120	251598	+	492	15607351	-	Rv0210	-	VI		nonessential	hypothetical protein	missense_variant	335A>G	K112R
Lineage7	MTB_anc	254676	C	A	254637	255950	-	437	15607354	-	Rv0213c	COG1032C	IV.H		nonessential	methyltransferase (methylase)	missense_variant	1275G>T	E425D
Lineage7	MTB_anc	255200	C	T	254637	255950	-	437	15607354	-	Rv0213c	COG1032C	IV.H		nonessential	methyltransferase (methylase)	missense_variant	751G>A	V251I
Lineage7	MTB_anc	255950	T	G	254637	255950	-	437	15607354	-	Rv0213c	COG1032C	IV.H		nonessential	methyltransferase (methylase)	initiator_codon_variant	1A>C	M1?
Lineage7	MTB_anc	265231	C	G	264067	265476	+	469	15607362	-	Rv0221	COG1020Q	V		nonessential	hypothetical protein	missense_variant	1165C>G	R389G
Lineage7	MTB_anc	265399	G	A	264067	265476	+	469	15607362	-	Rv0221	COG1020Q	V		nonessential	hypothetical protein	missense_variant	1333G>A	D445N
Lineage7	MTB_anc	271357	C	A	269834	271564	-	576	15607367	-	Rv0226c	-	II.C.5		essential	transmembrane protein	missense_variant	208G>T	V70F
Lineage7	MTB_anc	272740	T	C	271574	272839	-	421	15607368	-	Rv0227c	-	II.C.4		essential	hypothetical protein	missense_variant	100A>G	I34V
Lineage7	MTB_anc	280519	C	T	279605	281140	-	511	57116704	gabD1	Rv0234c	COG1012C	I.A.1		nonessential	succinic semialdehyde dehydrogenase	missense_variant	622G>A	G208S
Lineage7	MTB_anc	283436	T	G	282649	286851	-	1400	15607377	-	Rv0236c	-	VI		essential	transmembrane protein	missense_variant	3416A>C	E1139A
Lineage7	MTB_anc	284051	T	G	282649	286851	-	1400	15607377	-	Rv0236c	-	VI		essential	transmembrane protein	missense_variant	2801A>C	K934T
Lineage7	MTB_anc	298713	G	A	298116	298862	-	248	15607388	-	Rv0247c	COG0479C	I.B.7		nonessential	fumarate reductase iron-sulfur subunit	synonymous_variant	150C>T	R50R
Lineage7	MTB_anc	302889	C	A	302866	305427	+	853	15607393	nirB	Rv0252	COG1251C	I.B.6b		nonessential	nitrite reductase large subunit	synonymous_variant	24C>A	R8R
Lineage7	MTB_anc	307534	C	G	306374	307858	-	494	57116707	cobQ1	Rv0255c	COG1492H	I.G.13		nonessential	cobyric acid synthase	missense_variant	325G>C	A109P
Lineage7	MTB_anc	331042	G	A	330933	331658	-	241	57116711	-	Rv0275c	COG1309K	I.A.3		nonessential	TetR family transcriptional regulator	missense_variant	617C>T	S206F
Lineage7	MTB_anc	332746	G	A	332708	333136	-	142	15607418	-	Rv0277c	-	V		nonessential	hypothetical protein	missense_variant	391C>T	R131W
Lineage7	MTB_anc	332802	C	G	332708	333136	-	142	15607418	-	Rv0277c	-	V		nonessential	hypothetical protein	missense_variant	335G>C	G112A
Lineage7	MTB_anc	332869	C	T	332708	333136	-	142	15607418	-	Rv0277c	-	V		nonessential	hypothetical protein	missense_variant	268G>A	V90M
Lineage7	MTB_anc	332870	C	G	332708	333136	-	142	15607418	-	Rv0277c	-	V		nonessential	hypothetical protein	synonymous_variant	267G>C	L89L
Lineage7	MTB_anc	332882	G	A	332708	333136	-	142	15607418	-	Rv0277c	-	V		nonessential	hypothetical protein	synonymous_variant	255C>T	G85G
Lineage7	MTB_anc	332889	C	T	332708	333136	-	142	15607418	-	Rv0277c	-	V		nonessential	hypothetical protein	missense_variant	248G>A	S83N
Lineage7	MTB_anc	332891	T	C	332708	333136	-	142	15607418	-	Rv0277c	-	V		nonessential	hypothetical protein	synonymous_variant	246A>G	T82T
Lineage7	MTB_anc	344329	G	C	344022	345638	+	538	15607424	-	Rv0283	-	II.C.5		essential	hypothetical protein	missense_variant	308G>C	S103T
Lineage7	MTB_anc	345719	G	C	345635	349627	+	1330	15607425	-	Rv0284	COG1674D	II.C.5		essential	hypothetical protein	missense_variant	85G>C	E29Q
Lineage7	MTB_anc	347456	C	A	345635	349627	+	1330	15607425	-	Rv0284	COG1674D	II.C.5		essential	hypothetical protein	missense_variant	1822C>A	P608T
Lineage7	MTB_anc	349081	G	A	345635	349627	+	1330	15607425	-	Rv0284	COG1674D	II.C.5		essential	hypothetical protein	synonymous_variant	3447G>A	L1149L
Lineage7	MTB_anc	353026	A	C	352149	353036	+	295	15607430	-	Rv0289	-	V		essential	hypothetical protein	missense_variant	878A>C	Q293P
Lineage7	MTB_anc	379417	A	G	379172	380401	+	409	15607452	-	Rv0311	-	VI		essential	hypothetical protein	synonymous_variant	246A>G	L82L
Lineage7	MTB_anc	381053	C	T	380556	382418	+	620	15607453	-	Rv0312	COG0443O	V		essential	hypothetical protein	synonymous_variant	498C>T	F166F
Lineage7	MTB_anc	386956	C	T	386305	387099	-	264	57116721	-	Rv0318c	COG0428P	II.C.5		nonessential	integral membrane protein	synonymous_variant	144G>A	P48P
Lineage7	MTB_anc	404496	G	A	403193	405841	-	882	15607479	-	Rv0338c	COG0247C	VI		essential	iron-sulfur-binding reductase	missense_variant	1346C>T	S449L
Lineage7	MTB_anc	412842	A	G	412757	414238	+	493	15607484	iniC	Rv0343	COG0699R	VI	DR-emb-inh	nonessential	isoniazid inductible gene protein INIC	missense_variant	86A>G	D29G
Lineage7	MTB_anc	420243	G	A	419835	421712	+	625	15607491	dnaK	Rv0350	COG0443O	III.B		essential	molecular chaperone DnaK	missense_variant	409G>A	A137T
Lineage7	MTB_anc	443264	C	T	443067	444197	-	376	15607506	-	Rv0365c	COG4833G	V		nonessential	hypothetical protein	missense_variant	934G>A	V312M
Lineage7	MTB_anc	452375	G	A	452294	453154	-	286	15607516	-	Rv0375c	COG1319C	VI		nonessential	carbon monoxyde dehydrogenase medium subunit	synonymous_variant	780C>T	H260H
Lineage7	MTB_anc	453561	T	C	453230	454372	-	380	15607517	-	Rv0376c	COG1975O	V		nonessential	hypothetical protein	missense_variant	812A>G	H271R
Lineage7	MTB_anc	454924	C	A	454421	455386	+	321	15607518	-	Rv0377	COG0583K	I.J.1		nonessential	LysR family transcriptional regulator	synonymous_variant	504C>A	I168I
Lineage7	MTB_anc	455557	G	A	455387	455636	I	NA			IG380_Rv0377-Rv0378
Lineage7	MTB_anc	456189	C	A	455977	456192	+	71	57116727	secE2	Rv0379	COG3360S	III.D		nonessential	protein transport protein	synonymous_variant	213C>A	R71R
Lineage7	MTB_anc	482789	C	A	480355	483231	-	958	15607543	mmpL1	Rv0402c	COG2409R	II.C.4		nonessential	transmembrane transport protein MmpL1	missense_variant	443G>T	G148V
Lineage7	MTB_anc	492739	C	T	491786	493858	+	690	15607549	pta	Rv0408	COG0280C,COG0857R	I.A.1		nonessential	phosphate acetyltransferase	synonymous_variant	954C>T	A318A
Lineage7	MTB_anc	496284	G	T	495062	497314	-	750	15607551	pknG	Rv0410c	COG0515RTKL	I.J.3		essential	serine/threonine-protein kinase PKNG (protein kinase G) (STPK G)	missense_variant	1031C>A	T344N
Lineage7	MTB_anc	497126	G	A	495062	497314	-	750	15607551	pknG	Rv0410c	COG0515RTKL	I.J.3		essential	serine/threonine-protein kinase PKNG (protein kinase G) (STPK G)	synonymous_variant	189C>T	T63T
Lineage7	MTB_anc	498932	G	T	498300	499619	-	439	15607553	-	Rv0412c	-	II.C.5		essential	hypothetical protein	missense_variant	688C>A	R230S
Lineage7	MTB_anc	502881	G	A	502366	503124	+	252	15607558	thiG	Rv0417	COG2022H	I.G.8		essential	thiazole synthase	missense_variant	516G>A	M172I
Lineage7	MTB_anc	517025	C	A	516895	517803	-	302	15607569	-	Rv0428c	COG0454KR	VI		nonessential	hypothetical protein	missense_variant	779G>T	R260L
Lineage7	MTB_anc	526533	T	G	526143	527360	-	405	57116730	moeA2	Rv0438c	COG0303H	I.G.4		nonessential	molybdopterin biosynthesis protein MoeA2	missense_variant	828A>C	E276D
Lineage7	MTB_anc	534342	C	A	533833	534396	-	187	15607586	sigK	Rv0445c	COG1595K	II.A.7		nonessential	RNA polymerase sigma factor SigK	missense_variant	55G>T	A19S
Lineage7	MTB_anc	536722	C	T	536504	537169	-	221	15607589	-	Rv0448c	COG3496S	V		nonessential	hypothetical protein	missense_variant	448G>A	D150N
Lineage7	MTB_anc	540424	G	T	538588	541491	-	967	15607591	mmpL4	Rv0450c	COG2409R	II.C.4		essential	transmembrane transport protein MmpL4	synonymous_variant	1068C>A	V356V
Lineage7	MTB_anc	545800	G	C	545375	545821	-	148	15607596	-	Rv0455c	-	V		nonessential	hypothetical protein	missense_variant	22C>G	L8V
Lineage7	MTB_anc	560504	C	T	559888	560748	+	286	57116735	umaA	Rv0469	COG2230M	I.H.2		nonessential	mycolic acid synthase	missense_variant	617C>T	A206V
Lineage7	MTB_anc	562311	C	T	562225	562713	-	162	15607612	-	Rv0471c	-	VI		nonessential	hypothetical protein	missense_variant	403G>A	E135K
Lineage7	MTB_anc	569810	C	T	569807	569987	I	NA			IG485_Rv0480c-Rv0481c
Lineage7	MTB_anc	611543	A	C	611172	612074	-	300	15607660	-	Rv0519c	COG0627R	II.C.5		nonessential	hypothetical protein	missense_variant	532T>G	S178A
Lineage7	MTB_anc	612629	A	C	612598	612903	+	101	57116748	-	Rv0521	-	IV.H		nonessential	hypothetical protein	missense_variant	32A>C	E11A
Lineage7	MTB_anc	626380	C	A	625562	626440	-	292	15607674	menA	Rv0534c	COG1575H	I.G.11		nonessential	1,4-dihydroxy-2-naphthoate octaprenyltransferase	missense_variant	61G>T	A21S
Lineage7	MTB_anc	633147	C	T	633055	634404	-	449	15607681	-	Rv0541c	-	II.C.5		essential	integral membrane protein	missense_variant	1258G>A	A420T
Lineage7	MTB_anc	636120	C	A	635935	636213	-	92	15607684	-	Rv0544c	-	II.C.5		nonessential	transmembrane protein	missense_variant	94G>T	V32L
Lineage7	MTB_anc	637585	A	C	637583	637969	-	128	15607686	-	Rv0546c	COG0346E	V		nonessential	hypothetical protein	stop_lost&splice_region_variant	385T>G	*129Gext*?
Lineage7	MTB_anc	648647	G	T	648536	649672	+	378	15607697	pimB	Rv0557	COG0438M	IV.H		essential	mannosyltransferase PIMB	missense_variant	112G>T	A38S
Lineage7	MTB_anc	653826	G	A	653779	653878	I	NA			IG570_Rv0562-Rv0563
Lineage7	MTB_anc	654376	G	A	653879	654739	+	286	15607703	htpX	Rv0563	COG0501O	III.B		nonessential	heat shock protein HtpX	missense_variant	498G>A	M166I
Lineage7	MTB_anc	655155	T	C	654924	655949	-	341	15607704	gpsA	Rv0564c	COG0240C	I.H.3		nonessential	NAD(P)H-dependent glycerol-3-phosphate dehydrogenase	synonymous_variant	795A>G	E265E
Lineage7	MTB_anc	656656	G	A	656010	657470	-	486	15607705	-	Rv0565c	COG2072P	VI		nonessential	monooxygenase	missense_variant	815C>T	A272V
Lineage7	MTB_anc	669984	C	T	669848	671152	+	434	15607716	-	Rv0576	COG0640K,COG3832S	I.J.1		nonessential	ArsR family transcriptional regulator	missense_variant	137C>T	A46V
Lineage7	MTB_anc	688558	T	A	688032	688859	+	275	15607730	mce2B	Rv0590	COG1463Q	IV.A		nonessential	MCE-family protein MCE2B	missense_variant	527T>A	I176N
Lineage7	MTB_anc	693742	T	C	693237	694787	+	516	15607734	mce2F	Rv0594	COG1463Q	IV.A		nonessential	MCE-family protein MCE2F	missense_variant	506T>C	L169P
Lineage7	MTB_anc	699431	T	G	699038	699799	-	253	15607742	tcrA	Rv0602c	COG0745TK	I.J.2		nonessential	two component DNA binding transcriptional regulatory protein TCRA	missense_variant	369A>C	K123N
Lineage7	MTB_anc	700226	T	G	700168	700238	I	NA			IG612_Rv0603-Rv0604
Lineage7	MTB_anc	700316	C	G	700239	701189	+	316	15607744	lpqO	Rv0604	-	II.C.1		nonessential	lipoprotein lpqo	missense_variant	78C>G	S26R
Lineage7	MTB_anc	701159	C	G	700239	701189	+	316	15607744	lpqO	Rv0604	-	II.C.1		nonessential	lipoprotein lpqo	synonymous_variant	921C>G	R307R
Lineage7	MTB_anc	704034	C	G	703830	704057	+	75	57116759	-	Rv0609A	-	V		nonessential	hypothetical protein	missense_variant	205C>G	P69A
Lineage7	MTB_anc	708733	G	T	706948	709515	-	855	15607753	-	Rv0613c	COG0653U	VI		nonessential	hypothetical protein	missense_variant	783C>A	D261E
Lineage7	MTB_anc	711870	C	G	711536	712231	+	231	57116760	galTa	Rv0618	COG1085C	I.A.1		nonessential	galactose-1-phosphate uridylyltransferase galTa	missense_variant	335C>G	P112R
Lineage7	MTB_anc	716126	G	A	715370	716317	+	315	57116762	-	Rv0622	-	II.C.5		nonessential	hypothetical protein	missense_variant	757G>A	G253S
Lineage7	MTB_anc	718229	A	G	718025	718285	+	86	15607766	-	Rv0626	COG4118D	V		nonessential	hypothetical protein	missense_variant	205A>G	N69D
Lineage7	MTB_anc	719387	A	C	718761	719912	-	383	15607768	-	Rv0628c	COG4398S	V		essential	hypothetical protein	missense_variant	526T>G	S176A
Lineage7	MTB_anc	732691	C	G	732393	732821	+	142	15607776	-	Rv0636	COG2030I	V		essential	(3R)-hydroxyacyl-ACP dehydratase subunit HadB	missense_variant	299C>G	A100G
Lineage7	MTB_anc	737363	C	A	737268	738149	-	293	15607783	mmaA3	Rv0643c	COG2230M	I.H.2		essential	methoxy mycolic acid synthase	stop_gained	787G>T	E263*
Lineage7	MTB_anc	741333	C	A	741151	742617	-	488	15607787	-	Rv0647c	COG0661R	V		nonessential	hypothetical protein	missense_variant	1285G>T	A429S
Lineage7	MTB_anc	746166	T	G	742719	746366	+	1215	15607788	-	Rv0648	COG0383G	IV.I		nonessential	alpha-mannosidase	missense_variant	3448T>G	S1150A
Lineage7	MTB_anc	752014	C	T	751517	752596	+	359	15607795	mkl	Rv0655	COG1127Q	III.A		essential	ribonucleotide ABC transporter ATP-binding protein	synonymous_variant	498C>T	G166G
Lineage7	MTB_anc	764013	A	C	763370	767320	+	1316	15607808	rpoC	Rv0668	COG0086K	II.A.7		essential	DNA-directed RNA polymerase subunit beta'	missense_variant	644A>C	E215A
Lineage7	MTB_anc	766955	G	A	763370	767320	+	1316	15607808	rpoC	Rv0668	COG0086K	II.A.7		essential	DNA-directed RNA polymerase subunit beta'	missense_variant	3586G>A	E1196K
Lineage7	MTB_anc	771378	T	C	770582	771424	+	280	15607811	lpqP	Rv0671	COG3509Q	II.C.1		nonessential	lipoprotein LpqP	missense_variant	797T>C	F266S
Lineage7	MTB_anc	772316	A	G	771484	773112	+	542	15607812	fadE8	Rv0672	COG1960I	I.A.3		nonessential	acyl-CoA dehydrogenase FADE8	missense_variant	833A>G	E278G
Lineage7	MTB_anc	774301	C	T	774064	774786	+	240	15607814	-	Rv0674	COG3327K	V		essential	hypothetical protein	missense_variant	238C>T	P80S
Lineage7	MTB_anc	776202	C	G	775586	778480	-	964	15607816	mmpL5	Rv0676c	COG2409R	II.C.4		nonessential	transmembrane transport protein MmpL5	missense_variant	2279G>C	G760A
Lineage7	MTB_anc	781488	G	A	781312	781559	I	NA			IG693_Rv0681-Rv0682
Lineage7	MTB_anc	784143	A	C	782485	784590	+	701	57116768	fusA1	Rv0684	COG0480J	II.A.6		essential	elongation factor G	synonymous_variant	1659A>C	A553A
Lineage7	MTB_anc	796515	G	A	795519	796931	+	470	15607836	-	Rv0696	COG0463M	II.C.5		nonessential	membrane sugar transferase	missense_variant	997G>A	G333S
Lineage7	MTB_anc	799237	C	T	798833	799444	+	203	15607838	-	Rv0698	-	V		nonessential	hypothetical protein	synonymous_variant	405C>T	R135R
Lineage7	MTB_anc	806841	C	T	806335	808698	+	787	15607851	atsA	Rv0711	COG3119P	I.C.5		nonessential	arylsulfatase AtsA	synonymous_variant	507C>T	Y169Y
Lineage7	MTB_anc	811642	C	T	811373	811741	+	122	15607854	rplN	Rv0714	COG0093J	II.A.1		essential	50S ribosomal protein L14	synonymous_variant	270C>T	D90D
Lineage7	MTB_anc	813375	G	T	813375	813397	I	NA			IG730_Rv0718-Rv0719
Lineage7	MTB_anc	816925	T	G	815663	817534	+	623	15607864	sppA	Rv0724	COG0616OU	II.B.3		nonessential	protease IV SppA	synonymous_variant	1263T>G	G421G
Lineage7	MTB_anc	821057	G	A	820496	821476	-	326	15607868	serA2	Rv0728c	COG0111HE	I.B.7		nonessential	D-3-phosphoglycerate dehydrogenase	synonymous_variant	420C>T	D140D
Lineage7	MTB_anc	826066	A	G	824800	826125	+	441	15607872	secY	Rv0732	COG0201U	III.D		essential	preprotein translocase subunit SecY	missense_variant	1267A>G	T423A
Lineage7	MTB_anc	829407	C	T	829207	829704	+	165	15607877	-	Rv0737	COG1846K	I.J.1		nonessential	transcriptional regulatory protein	synonymous_variant	201C>T	F67F
Lineage7	MTB_anc	841962	G	T	841875	842032	I	NA			IG763_Rv0749A-Rv0750
Lineage7	MTB_anc	845487	A	G	844421	845953	-	510	15607893	mmsA	Rv0753c	COG1012C	I.A.2		nonessential	methylmalonate-semialdehyde dehydrogenase	missense_variant	467T>C	I156T
Lineage7	MTB_anc	864571	C	T	864140	864574	+	144	15607911	-	Rv0771	COG0599S	II.B.6		nonessential	4-carboxymuconolactone decarboxylase	synonymous_variant	432C>T	S144S
Lineage7	MTB_anc	867893	A	G	867440	868351	-	303	57116780	-	Rv0774c	COG0627R	VI		nonessential	hypothetical protein	synonymous_variant	459T>C	S153S
Lineage7	MTB_anc	872505	G	A	871431	872675	+	414	15607918	cyp126	Rv0778	COG2124Q	IV.F		nonessential	cytochrome P450 126	missense_variant	1075G>A	G359R
Lineage7	MTB_anc	873676	C	G	873343	874236	+	297	15607920	hemH	Rv0780	COG0152F	I.F.1		essential	phosphoribosylaminoimidazole-succinocarboxamide synthase	missense_variant	334C>G	L112V
Lineage7	MTB_anc	879323	G	C	878638	879324	+	228	15607924	-	Rv0784	COG3233R	V		nonessential	hypothetical protein	stop_lost&splice_region_variant	686G>C	*229Sext*?
Lineage7	MTB_anc	885228	G	A	884797	885840	-	347	15607931	-	Rv0791c	COG2141C	V		nonessential	hypothetical protein	missense_variant	613C>T	R205W
Lineage7	MTB_anc	893119	T	G	892266	893273	-	335	15607939	-	Rv0799c	COG2837P	V		nonessential	hypothetical protein	missense_variant	155A>C	D52A
Lineage7	MTB_anc	895250	G	C	894972	895628	-	218	15607942	-	Rv0802c	COG1670J	IV.D		nonessential	hypothetical protein	missense_variant	379C>G	R127G
Lineage7	MTB_anc	895504	T	C	894972	895628	-	218	15607942	-	Rv0802c	COG1670J	IV.D		nonessential	hypothetical protein	missense_variant	125A>G	D42G
Lineage7	MTB_anc	896431	G	A	895820	898084	+	754	15607943	purL	Rv0803	COG0046F	I.F.1		essential	phosphoribosylformylglycinamidine synthase II	synonymous_variant	612G>A	L204L
Lineage7	MTB_anc	904403	G	A	903725	904819	+	364	15607949	purM	Rv0809	COG0150F	I.F.1		nonessential	phosphoribosylaminoimidazole synthetase	missense_variant	679G>A	G227S
Lineage7	MTB_anc	907649	A	C	907338	908018	-	226	15607953	-	Rv0813c	-	V		nonessential	hypothetical protein	missense_variant	370T>G	L124V
Lineage7	MTB_anc	912040	A	C	911736	912683	+	315	15607959	-	Rv0819	COG0456R	V		nonessential	hypothetical protein	missense_variant	305A>C	K102T
Lineage7	MTB_anc	918558	C	T	917734	918750	-	338	57116786	desA1	Rv0824c	-	I.H.2		essential	acyl-[acyl-carrier protein] desaturase	missense_variant	193G>A	A65T
Lineage7	MTB_anc	918795	T	G	918751	918911	I	NA			IG840_Rv0824c-Rv0825c
Lineage7	MTB_anc	922528	C	T	921970	922875	+	301	15607970	-	Rv0830	COG3315Q	V		nonessential	hypothetical protein	synonymous_variant	559C>T	L187L
Lineage7	MTB_anc	938330	G	T	938112	939404	+	430	15607982	-	Rv0842	-	II.C.5		nonessential	integral membrane protein	synonymous_variant	219G>T	G73G
Lineage7	MTB_anc	939017	C	G	938112	939404	+	430	15607982	-	Rv0842	-	II.C.5		nonessential	integral membrane protein	synonymous_variant	906C>G	A302A
Lineage7	MTB_anc	940678	C	G	940456	941106	-	216	15607984	narL	Rv0844c	COG2197TK	I.J.2		nonessential	nitrate/nitrite response transcriptional regulatory protein NarL	missense_variant	429G>C	E143D
Lineage7	MTB_anc	940745	G	A	940456	941106	-	216	15607984	narL	Rv0844c	COG2197TK	I.J.2		nonessential	nitrate/nitrite response transcriptional regulatory protein NarL	missense_variant	362C>T	A121V
Lineage7	MTB_anc	948743	A	C	948559	949395	+	278	15607992	fadD16	Rv0852	COG1022I	I.A.3		nonessential	fatty-acid-CoA ligase	missense_variant	185A>C	E62A
Lineage7	MTB_anc	956055	A	G	955077	956288	+	403	15607999	fadA	Rv0859	COG0183I	I.A.3		nonessential	acetyl-CoA acetyltransferase	missense_variant	979A>G	N327D
Lineage7	MTB_anc	958808	G	A	958523	960151	-	542	15608001	ercc3	Rv0861c	COG1061KL	II.A.5		nonessential	DNA helicase ErcC3	synonymous_variant	1344C>T	V448V
Lineage7	MTB_anc	967288	G	A	966265	967347	-	360	15608009	moaA	Rv0869c	COG2896H	I.G.4		nonessential	molybdenum cofactor biosynthesis protein A	synonymous_variant	60C>T	D20D
Lineage7	MTB_anc	973502	C	T	972546	973706	-	386	15608014	-	Rv0874c	COG4398S	V		nonessential	hypothetical protein	missense_variant	205G>A	A69T
Lineage7	MTB_anc	973932	G	C	973806	974294	-	162	15608015	-	Rv0875c	-	VI		essential	hypothetical protein	synonymous_variant	363C>G	P121P
Lineage7	MTB_anc	989400	C	T	988740	989861	-	373	15608029	citA	Rv0889c	COG0372C	I.B.3		nonessential	citrate synthase 2	stop_gained	462G>A	W154*
Lineage7	MTB_anc	994229	C	T	993853	995340	+	495	15608032	-	Rv0892	COG2072P	VI		nonessential	monooxygenase	missense_variant	377C>T	T126I
Lineage7	MTB_anc	994233	A	T	993853	995340	+	495	15608032	-	Rv0892	COG2072P	VI		nonessential	monooxygenase	synonymous_variant	381A>T	V127V
Lineage7	MTB_anc	994568	T	G	993853	995340	+	495	15608032	-	Rv0892	COG2072P	VI		nonessential	monooxygenase	missense_variant	716T>G	F239C
Lineage7	MTB_anc	995018	A	C	993853	995340	+	495	15608032	-	Rv0892	COG2072P	VI		nonessential	monooxygenase	missense_variant	1166A>C	N389T
Lineage7	MTB_anc	997124	C	T	996524	997705	+	393	15608034	-	Rv0894	COG3903R	I.J.1		essential	LuxR family transcriptional regulator	missense_variant	601C>T	R201W
Lineage7	MTB_anc	1001291	G	A	1000808	1002415	-	535	15608037	-	Rv0897c	COG1233Q	I.B.7		nonessential	oxidoreductase	synonymous_variant	1125C>T	C375C
Lineage7	MTB_anc	1010996	C	T	1010136	1011734	+	532	15608047	-	Rv0907	COG1680V	II.C.3		nonessential	hypothetical protein	synonymous_variant	861C>T	G287G
Lineage7	MTB_anc	1015633	C	T	1015398	1016171	+	257	15608051	-	Rv0911	COG3324R	V		nonessential	hypothetical protein	missense_variant	236C>T	T79I
Lineage7	MTB_anc	1024413	C	G	1024211	1024687	+	158	15608058	-	Rv0918	COG4453S	V		nonessential	hypothetical protein	missense_variant	203C>G	P68R
Lineage7	MTB_anc	1032476	T	A	1031896	1032633	-	245	15608065	-	Rv0925c	COG0655R	V		nonessential	hypothetical protein	missense_variant	158A>T	Q53L
Lineage7	MTB_anc	1032978	A	G	1032710	1033786	-	358	15608066	-	Rv0926c	COG3804S	V		nonessential	hypothetical protein	missense_variant	809T>C	V270A
Lineage7	MTB_anc	1037024	C	T	1036999	1037925	+	308	57116799	pstA1	Rv0930	COG0581P	III.A.4		nonessential	phosphate ABC transporter transmembrane protein	missense_variant	26C>T	A9V
Lineage7	MTB_anc	1039885	C	G	1037920	1039914	-	664	15608071	pknD	Rv0931c	COG0515RTKL,COG3391S	I.J.3		nonessential	transmembrane serine/threonine-protein kinase D PKND (protein kinase D) (STPK D)	synonymous_variant	30G>C	S10S
Lineage7	MTB_anc	1039887	A	G	1037920	1039914	-	664	15608071	pknD	Rv0931c	COG0515RTKL,COG3391S	I.J.3		nonessential	transmembrane serine/threonine-protein kinase D PKND (protein kinase D) (STPK D)	missense_variant	28T>C	S10P
Lineage7	MTB_anc	1040921	C	T	1039936	1041048	-	370	57116800	pstS2	Rv0932c	COG0226P	III.A.4		nonessential	periplasmic phosphate-binding lipoprotein PSTS2 (PBP-2) (PSTS2)	missense_variant	128G>A	C43Y
Lineage7	MTB_anc	1042103	G	T	1042095	1042114	I	NA			IG949_Rv0933-Rv0934
Lineage7	MTB_anc	1048808	T	G	1048412	1050346	+	644	15608079	-	Rv0939	COG0179Q,COG0491R	II.B.6		nonessential	bifunctional 2-hydroxyhepta-2,4-diene-1,7-dioate isomerase/cyclase/dehydrase	missense_variant	397T>G	F133V
Lineage7	MTB_anc	1064489	G	A	1064114	1064962	-	282	15608093	-	Rv0953c	COG2141C	I.B.7		nonessential	oxidoreductase	synonymous_variant	474C>T	D158D
Lineage7	MTB_anc	1073031	G	T	1071255	1073273	+	672	15608099	-	Rv0959	COG4867R	V		nonessential	hypothetical protein	missense_variant	1777G>T	G593C
Lineage7	MTB_anc	1077713	C	T	1077233	1077835	-	200	57116804	-	Rv0966c	-	V		nonessential	hypothetical protein	synonymous_variant	123G>A	Q41Q
Lineage7	MTB_anc	1081882	A	G	1081775	1082584	-	269	15608111	echA7	Rv0971c	COG1024I	I.A.3		nonessential	enoyl-CoA hydratase	missense_variant	703T>C	S235P
Lineage7	MTB_anc	1088804	C	T	1088493	1090175	-	560	15608116	-	Rv0976c	-	V		nonessential	hypothetical protein	missense_variant	1372G>A	G458S
Lineage7	MTB_anc	1102273	T	G	1101803	1102549	+	248	15608126	-	Rv0986	COG1136V	III.A		nonessential	adhesion component transport ATP-binding protein ABC transporter	missense_variant	471T>G	I157M
Lineage7	MTB_anc	1105739	G	C	1105116	1106276	+	386	15608128	-	Rv0988	COG5621R	VI		nonessential	hypothetical protein	synonymous_variant	624G>C	P208P
Lineage7	MTB_anc	1124532	G	T	1123714	1125417	+	567	15608146	-	Rv1006	-	VI		nonessential	hypothetical protein	synonymous_variant	819G>T	A273A
Lineage7	MTB_anc	1125894	A	C	1125444	1127003	-	519	15608147	metG	Rv1007c	COG0143J	II.A.3		essential	methionyl-tRNA synthetase	synonymous_variant	1110T>G	L370L
Lineage7	MTB_anc	1128048	C	G	1127884	1128090	I	NA			IG1024_Rv1008-Rv1009
Lineage7	MTB_anc	1131396	C	T	1131128	1131421	+	97	15608152	-	Rv1012	-	VI		nonessential	hypothetical protein	missense_variant	269C>T	T90M
Lineage7	MTB_anc	1137518	G	A	1136573	1138060	-	495	15608158	glmU	Rv1018c	COG1207M	II.C.3		essential	UDP-N-acetylglucosamine pyrophosphorylase glmU	synonymous_variant	543C>T	N181N
Lineage7	MTB_anc	1138636	G	T	1138315	1138908	+	197	15608159	-	Rv1019	COG1309K	I.J.1		nonessential	TetR family transcriptional regulator	missense_variant	322G>T	A108S
Lineage7	MTB_anc	1141176	C	T	1138967	1142671	+	1234	15608160	mfd	Rv1020	COG1197LK	II.A.5		nonessential	transcription-repair coupling factor Mfd (TRCF)	missense_variant	2210C>T	A737V
Lineage7	MTB_anc	1143126	C	T	1142671	1143648	+	325	15608161	-	Rv1021	COG1694R	V		essential	nucleoside triphosphate pyrophosphohydrolase	synonymous_variant	456C>T	I152I
Lineage7	MTB_anc	1149058	A	C	1148427	1149107	-	226	15608167	kdpE	Rv1027c	COG0745TK	I.J.2		essential	transcriptional regulatory protein KdpE	missense_variant	50T>G	L17R
Lineage7	MTB_anc	1155494	A	G	1153724	1155853	+	709	15608170	kdpB	Rv1030	COG2216P	III.A.2		nonessential	potassium-transporting ATPase subunit B	missense_variant	1771A>G	I591V
Lineage7	MTB_anc	1157089	C	G	1156426	1157955	-	509	15608172	trcS	Rv1032c	COG0642T	I.J.2		nonessential	two component sensor histidine kinase TRCS	synonymous_variant	867G>C	L289L
Lineage7	MTB_anc	1157219	G	A	1156426	1157955	-	509	15608172	trcS	Rv1032c	COG0642T	I.J.2		nonessential	two component sensor histidine kinase TRCS	missense_variant	737C>T	P246L
Lineage7	MTB_anc	1158720	C	T	1157963	1158736	-	257	15608173	trcR	Rv1033c	COG0745TK	I.J.2		nonessential	two component transcriptional regulator TRCR	missense_variant	17G>A	G6E
Lineage7	MTB_anc	1172771	A	G	1172386	1172832	+	148	15608189	-	Rv1049	COG1846K	I.J.1		nonessential	transcriptional repressor protein	missense_variant	386A>G	D129G
Lineage7	MTB_anc	1173047	G	C	1172881	1173786	+	301	15608190	-	Rv1050	COG1028IQR	I.B.7		nonessential	oxidoreductase	missense_variant	167G>C	G56A
Lineage7	MTB_anc	1177819	G	T	1177628	1178392	+	254	15608196	-	Rv1056	COG2343S	V		nonessential	hypothetical protein	missense_variant	192G>T	E64D
Lineage7	MTB_anc	1182145	G	T	1180684	1182315	+	543	15608198	fadD14	Rv1058	COG0318IQ	I.A.3		nonessential	acyl-CoA synthetase	missense_variant	1462G>T	A488S
Lineage7	MTB_anc	1186669	G	A	1185741	1186823	-	360	15608203	-	Rv1063c	COG1752R	V		nonessential	hypothetical protein	missense_variant	155C>T	S52L
Lineage7	MTB_anc	1193578	C	T	1192510	1194273	-	587	15608209	-	Rv1069c	COG4425S	V		nonessential	hypothetical protein	synonymous_variant	696G>A	E232E
Lineage7	MTB_anc	1205577	T	G	1205304	1205798	-	164	15608220	greA	Rv1080c	COG0782K	II.A.6		nonessential	transcription elongation factor GreA	synonymous_variant	222A>C	A74A
Lineage7	MTB_anc	1206334	C	A	1205984	1206418	-	144	15608221	-	Rv1081c	-	II.C.4		nonessential	hypothetical protein	missense_variant	85G>T	A29S
Lineage7	MTB_anc	1232071	C	T	1231991	1232310	I	NA			IG1123_Rv1104-Rv1105
Lineage7	MTB_anc	1236776	G	A	1236185	1237192	+	335	57116829	ispH	Rv1110	COG0761IM	II.C.3		nonessential	4-hydroxy-3-methylbut-2-enyl diphosphate reductase	missense_variant	592G>A	E198K
Lineage7	MTB_anc	1237743	G	A	1237209	1238192	-	327	57116830	-	Rv1111c	-	V		essential	hypothetical protein	synonymous_variant	450C>T	A150A
Lineage7	MTB_anc	1245045	T	G	1243707	1245107	+	466	57116832	zwf1	Rv1121	COG0364G	I.B.5		nonessential	glucose-6-phosphate 1-dehydrogenase	missense_variant	1339T>G	S447A
Lineage7	MTB_anc	1246311	G	A	1246144	1247052	-	302	15608263	bpoB	Rv1123c	COG0596R	III.F		nonessential	peroxidase BpoB	missense_variant	742C>T	R248C
Lineage7	MTB_anc	1253707	T	G	1253074	1254534	-	486	15608269	-	Rv1129c	COG1396K,COG3800R	I.J.1		nonessential	transcriptional regulator protein	synonymous_variant	828A>C	G276G
Lineage7	MTB_anc	1254136	T	G	1253074	1254534	-	486	15608269	-	Rv1129c	COG1396K,COG3800R	I.J.1		nonessential	transcriptional regulator protein	missense_variant	399A>C	E133D
Lineage7	MTB_anc	1257355	A	G	1257325	1259055	+	576	15608272	-	Rv1132	-	II.C.5		nonessential	hypothetical protein	missense_variant	31A>G	I11V
Lineage7	MTB_anc	1257744	C	A	1257325	1259055	+	576	15608272	-	Rv1132	-	II.C.5		nonessential	hypothetical protein	synonymous_variant	420C>A	G140G
Lineage7	MTB_anc	1266130	G	A	1265472	1266488	-	338	15608278	-	Rv1138c	COG0644C	I.B.7		nonessential	oxidoreductase	missense_variant	359C>T	T120I
Lineage7	MTB_anc	1268760	C	T	1268203	1269009	-	268	15608281	echA11	Rv1141c	COG1024I	I.A.3		nonessential	enoyl-CoA hydratase	missense_variant	250G>A	G84R
Lineage7	MTB_anc	1272843	C	T	1272423	1273334	+	303	15608285	mmpL13a	Rv1145	COG2409R	III.A.6		nonessential	transmembrane transport protein MmpL13A	missense_variant	421C>T	H141Y
Lineage7	MTB_anc	1273368	C	T	1273355	1274767	+	470	15608286	mmpL13b	Rv1146	COG2409R	III.A.6		nonessential	transmembrane transport protein MmpL13B	missense_variant	14C>T	A5V
Lineage7	MTB_anc	1274955	G	A	1274900	1275550	+	216	15608287	-	Rv1147	COG0500QR	V		nonessential	hypothetical protein	missense_variant	56G>A	R19Q
Lineage7	MTB_anc	1274956	G	A	1274900	1275550	+	216	15608287	-	Rv1147	COG0500QR	V		nonessential	hypothetical protein	synonymous_variant	57G>A	R19R
Lineage7	MTB_anc	1280079	C	T	1279998	1280846	-	282	15608293	omt	Rv1153c	COG3315Q	I.I		nonessential	O-methyltransferase	synonymous_variant	768G>A	S256S
Lineage7	MTB_anc	1287068	C	T	1287021	1287327	I	NA			IG1181_Rv1160-Rv1161
Lineage7	MTB_anc	1291650	T	G	1291065	1292741	+	558	15608302	narH	Rv1162	COG1140C	I.B.6b		nonessential	respiratory nitrate reductase subunit beta NarH	missense_variant	586T>G	S196A
Lineage7	MTB_anc	1295399	A	C	1294168	1296054	+	628	15608305	typA	Rv1165	COG1217T	VI		nonessential	GTP-binding translation elongation factor TypA	missense_variant	1232A>C	K411T
Lineage7	MTB_anc	1297084	G	A	1296152	1298059	+	635	15608306	lpqW	Rv1166	COG0747E	II.C.1		essential	lipoprotein LpqW	synonymous_variant	933G>A	L311L
Lineage7	MTB_anc	1305129	C	T	1302931	1305501	+	856	15608313	fbiC	Rv1173	COG1060HR	IV.G		nonessential	FO synthase	synonymous_variant	2199C>T	T733T
Lineage7	MTB_anc	1307140	C	T	1306202	1308226	-	674	15608315	fadH	Rv1175c	COG0446R,COG1902C	I.A.3		nonessential	NADPH dependent 2,4-dienoyl-CoA reductase	missense_variant	1087G>A	G363R
Lineage7	MTB_anc	1310963	T	G	1310480	1313299	-	939	15608319	-	Rv1179c	COG1061KL	VI		nonessential	hypothetical protein	missense_variant	2337A>C	Q779H
Lineage7	MTB_anc	1315186	G	A	1313725	1315191	+	488	15608320	pks3	Rv1180	COG3321Q	I.I		nonessential	polyketide beta-ketoacyl synthase PKS3	missense_variant	1462G>A	G488S
Lineage7	MTB_anc	1317045	C	T	1315234	1319982	+	1582	15608321	pks4	Rv1181	COG3321Q	I.I		nonessential	polyketide beta-ketoacyl synthase PKS4	synonymous_variant	1812C>T	P604P
Lineage7	MTB_anc	1319586	C	T	1315234	1319982	+	1582	15608321	pks4	Rv1181	COG3321Q	I.I		nonessential	polyketide beta-ketoacyl synthase PKS4	synonymous_variant	4353C>T	G1451G
Lineage7	MTB_anc	1325990	T	G	1325776	1327512	-	578	15608325	fadD21	Rv1185c	COG0318IQ	I.A.3		essential	acyl-CoA synthetase	missense_variant	1523A>C	K508T
Lineage7	MTB_anc	1329168	C	T	1327689	1329305	-	538	15608326	-	Rv1186c	COG2508TQ	V		essential	hypothetical protein	synonymous_variant	138G>A	L46L
Lineage7	MTB_anc	1334310	C	T	1333931	1334845	+	304	15608331	-	Rv1191	COG0596R	V		nonessential	hypothetical protein	missense_variant	380C>T	A127V
Lineage7	MTB_anc	1358592	G	A	1357759	1359444	-	561	15608355	-	Rv1215c	COG2936R	V		essential	hypothetical protein	missense_variant	853C>T	R285C
Lineage7	MTB_anc	1365242	T	A	1365187	1365343	I	NA			IG1242_Rv1221-Rv1222
Lineage7	MTB_anc	1365243	C	A	1365187	1365343	I	NA			IG1242_Rv1221-Rv1222
Lineage7	MTB_anc	1365895	G	A	1365875	1367461	+	528	57116844	htrA	Rv1223	COG0265O	II.B.3		essential	serine protease HtrA	synonymous_variant	21G>A	T7T
Lineage7	MTB_anc	1373735	C	A	1372962	1374197	-	411	15608370	-	Rv1230c	COG2951M	II.C.5		nonessential	hypothetical protein	missense_variant	463G>T	G155C
Lineage7	MTB_anc	1384291	T	G	1384278	1384538	+	86	15608381	-	Rv1241	-	V		nonessential	hypothetical protein	missense_variant	14T>G	L5W
Lineage7	MTB_anc	1384292	G	C	1384278	1384538	+	86	15608381	-	Rv1241	-	V		nonessential	hypothetical protein	missense_variant	15G>C	L5F
Lineage7	MTB_anc	1388427	C	T	1387798	1388628	-	276	15608385	-	Rv1245c	COG1028IQR	VI		nonessential	short-chain type dehydrogenase/reductase	missense_variant	202G>A	E68K
Lineage7	MTB_anc	1388741	T	G	1388685	1388978	-	97	15608386	-	Rv1246c	COG2026JD	V		nonessential	hypothetical protein	missense_variant	238A>C	I80L
Lineage7	MTB_anc	1394040	G	C	1393983	1394178	I	NA			IG1270_Rv1249c-Rv1250
Lineage7	MTB_anc	1395587	C	T	1394179	1395918	+	579	15608390	-	Rv1250	COG0477GEPR	III.A.6		nonessential	drug-transport integral membrane protein	missense_variant	1409C>T	P470L
Lineage7	MTB_anc	1396792	G	T	1395821	1399240	-	1139	15608391	-	Rv1251c	COG1112L,COG2251R	V		nonessential	hypothetical protein	missense_variant	2449C>A	Q817K
Lineage7	MTB_anc	1415259	G	A	1413960	1415840	-	626	15608406	pknH	Rv1266c	COG0515RTKL	I.J.3		nonessential	transmembrane serine/threonine-protein kinase H	synonymous_variant	582C>T	Y194Y
Lineage7	MTB_anc	1416977	T	C	1416181	1417347	-	388	15608407	embR	Rv1267c	COG1716T,COG3629T	I.J.1	DR-emb	nonessential	transcriptional regulatory protein EMBR	missense_variant	371A>G	H124R
Lineage7	MTB_anc	1429541	A	G	1427414	1430041	+	875	15608418	-	Rv1278	COG0419L,COG4717S	VI		essential	hypothetical protein	missense_variant	2128A>G	T710A
Lineage7	MTB_anc	1430596	C	T	1430062	1431648	+	528	15608419	-	Rv1279	COG2303E	I.B.7		nonessential	dehydrogenase FAD flavoprotein GMC oxidoreductase	missense_variant	535C>T	P179S
Lineage7	MTB_anc	1434990	C	T	1433433	1435271	-	612	15608421	oppD	Rv1281c	COG1123R	III.A.1		nonessential	oligopeptide-transport ATP-binding protein ABC transporter OppD	synonymous_variant	282G>A	V94V
Lineage7	MTB_anc	1436780	C	G	1436140	1437117	-	325	15608423	oppB	Rv1283c	COG0601EP	III.A.1		nonessential	oligopeptide-transport integral membrane protein ABC transporter OppB	missense_variant	338G>C	G113A
Lineage7	MTB_anc	1437906	T	C	1437816	1437908	I	NA			IG1305_Rv1284-Rv1285
Lineage7	MTB_anc	1440409	G	A	1438907	1440751	+	614	15608426	cysN	Rv1286	COG0529P,COG2895P	I.C.5		essential	bifunctional sulfate adenylyltransferase subunit 1/adenylylsulfate kinase protein	synonymous_variant	1503G>A	L501L
Lineage7	MTB_anc	1442227	T	C	1441348	1442718	+	456	15608428	-	Rv1288	COG0627R,COG1388M	V		nonessential	hypothetical protein	missense_variant	880T>C	S294P
Lineage7	MTB_anc	1444492	C	T	1443482	1445047	-	521	15608430	-	Rv1290c	COG4325S	VI		nonessential	hypothetical protein	missense_variant	556G>A	G186R
Lineage7	MTB_anc	1463776	C	T	1463228	1464877	+	549	15608448	atpA	Rv1308	COG0056C	I.B.8		essential	F0F1 ATP synthase subunit alpha	synonymous_variant	549C>T	V183V
Lineage7	MTB_anc	1467505	C	T	1467315	1467680	+	121	15608451	atpC	Rv1311	COG0355C	I.B.8		essential	F0F1 ATP synthase subunit epsilon	missense_variant	191C>T	A64V
Lineage7	MTB_anc	1502798	C	T	1502641	1503081	+	146	15608474	-	Rv1334	COG1310R	V		nonessential	hypothetical protein	missense_variant	158C>T	T53I
Lineage7	MTB_anc	1504334	A	G	1503394	1504365	+	323	15608476	cysM	Rv1336	COG0031E	I.D.3		nonessential	cysteine synthase B CysM	missense_variant	941A>G	E314G
Lineage7	MTB_anc	1506094	G	A	1505917	1506738	+	273	15608479	-	Rv1339	COG1234R	V		essential	hypothetical protein	missense_variant	178G>A	A60T
Lineage7	MTB_anc	1507101	T	C	1506755	1507534	+	259	15608480	rph	Rv1340	COG0689J	II.B.1		nonessential	ribonuclease PH	missense_variant	347T>C	I116T
Lineage7	MTB_anc	1513250	C	T	1513047	1515626	+	859	15608488	-	Rv1348	COG1132V,COG2375P	II.C.5		essential	drugs-transport transmembrane ATP-binding protein ABC transporter	synonymous_variant	204C>T	F68F
Lineage7	MTB_anc	1515388	A	C	1513047	1515626	+	859	15608488	-	Rv1348	COG1132V,COG2375P	II.C.5		essential	drugs-transport transmembrane ATP-binding protein ABC transporter	missense_variant	2342A>C	E781A
Lineage7	MTB_anc	1516601	G	C	1515623	1517362	+	579	15608489	-	Rv1349	COG1132V	II.C.5		essential	drugs-transport transmembrane ATP-binding protein ABC transporter	missense_variant	979G>C	A327P
Lineage7	MTB_anc	1516704	C	T	1515623	1517362	+	579	15608489	-	Rv1349	COG1132V	II.C.5		essential	drugs-transport transmembrane ATP-binding protein ABC transporter	missense_variant	1082C>T	T361M
Lineage7	MTB_anc	1518078	G	A	1517491	1518234	+	247	15608490	fabG	Rv1350	COG1028IQR	I.H.1		essential	3-ketoacyl-(acyl-carrier-protein) reductase	missense_variant	588G>A	M196I
Lineage7	MTB_anc	1522385	G	A	1521885	1524032	-	715	15608495	moeY	Rv1355c	COG0476H	I.G.4		nonessential	hypothetical protein	missense_variant	1648C>T	P550S
Lineage7	MTB_anc	1522386	G	A	1521885	1524032	-	715	15608495	moeY	Rv1355c	COG0476H	I.G.4		nonessential	hypothetical protein	synonymous_variant	1647C>T	D549D
Lineage7	MTB_anc	1525102	A	C	1524821	1525292	I	NA			IG1379_Rv1356c-Rv1357c
Lineage7	MTB_anc	1527632	C	T	1526612	1530091	+	1159	15608498	-	Rv1358	COG2114T,COG2771K,COG3903R	I.J.1		nonessential	transcriptional regulatory protein	synonymous_variant	1021C>T	L341L
Lineage7	MTB_anc	1534767	T	G	1534607	1535392	-	261	15608503	-	Rv1363c	-	II.C.5		nonessential	hypothetical protein	missense_variant	626A>C	E209A
Lineage7	MTB_anc	1536424	C	T	1535683	1537644	-	653	57116853	-	Rv1364c	COG2172T,COG2202T,COG2208TK	II.A.7		nonessential	hypothetical protein	synonymous_variant	1221G>A	L407L
Lineage7	MTB_anc	1540364	G	A	1539512	1540645	-	377	15608507	-	Rv1367c	COG1680V	II.C.3		nonessential	hypothetical protein	synonymous_variant	282C>T	D94D
Lineage7	MTB_anc	1540808	C	A	1540646	1541019	I	NA			IG1390_Rv1367c-Rv1368
Lineage7	MTB_anc	1547568	C	T	1547531	1547831	I	NA			IG1397_Rv1374c-Rv1375
Lineage7	MTB_anc	1561245	C	T	1560445	1561269	+	274	15608524	pyrF	Rv1385	COG0284F	I.F.2		nonessential	orotidine 5'-phosphate decarboxylase	synonymous_variant	801C>T	A267A
Lineage7	MTB_anc	1570300	G	T	1569584	1570969	-	461	57116859	cyp132	Rv1394c	COG2124Q	IV.F		nonessential	cytochrome P450 132	missense_variant	670C>A	L224M
Lineage7	MTB_anc	1570380	G	A	1569584	1570969	-	461	57116859	cyp132	Rv1394c	COG2124Q	IV.F		nonessential	cytochrome P450 132	missense_variant	590C>T	T197M
Lineage7	MTB_anc	1575188	C	T	1574850	1575809	-	319	15608537	lipH	Rv1399c	COG0657I	II.B.5		nonessential	lipase LipH	missense_variant	622G>A	A208T
Lineage7	MTB_anc	1577475	C	A	1576930	1577532	+	200	15608539	-	Rv1401	COG3714S	II.C.5		nonessential	hypothetical protein	synonymous_variant	546C>A	A182A
Lineage7	MTB_anc	1583387	C	T	1583101	1584474	+	457	15608545	fmu	Rv1407	COG0144J	II.A.4		nonessential	Fmu protein (SUN protein)	missense_variant	287C>T	T96I
Lineage7	MTB_anc	1584108	C	T	1583101	1584474	+	457	15608545	fmu	Rv1407	COG0144J	II.A.4		nonessential	Fmu protein (SUN protein)	synonymous_variant	1008C>T	D336D
Lineage7	MTB_anc	1588861	G	A	1588567	1589172	+	201	15608550	ribC	Rv1412	COG0307H	I.G.9		nonessential	riboflavin synthase subunit alpha	missense_variant	295G>A	V99M
Lineage7	MTB_anc	1595934	G	C	1594042	1595982	+	646	15608558	uvrC	Rv1420	COG0322L	II.A.5		essential	excinuclease ABC subunit C	synonymous_variant	1893G>C	T631T
Lineage7	MTB_anc	1608935	A	G	1608083	1609852	+	589	15608569	-	Rv1431	-	II.C.5		nonessential	hypothetical protein	missense_variant	853A>G	N285D
Lineage7	MTB_anc	1610350	C	T	1609849	1611270	+	473	15608570	-	Rv1432	COG1233Q	VI		nonessential	dehydrogenase	missense_variant	502C>T	H168Y
Lineage7	MTB_anc	1613708	C	T	1613307	1614326	+	339	15608574	gap	Rv1436	COG0057G	I.B.1		essential	glyceraldehyde-3-phosphate dehydrogenase	synonymous_variant	402C>T	D134D
Lineage7	MTB_anc	1614979	G	C	1614329	1615567	+	412	15608575	pgk	Rv1437	COG0126G	I.B.1		essential	phosphoglycerate kinase	missense_variant	651G>C	E217D
Lineage7	MTB_anc	1620192	C	T	1619791	1622091	+	766	15608580	bisC	Rv1442	COG0243C	I.G.1		nonessential	biotin sulfoxide reductase	synonymous_variant	402C>T	Y134Y
Lineage7	MTB_anc	1624388	C	T	1623714	1624457	-	247	15608583	devB	Rv1445c	COG0363G	I.B.5		nonessential	6-phosphogluconolactonase	missense_variant	70G>A	G24S
Lineage7	MTB_anc	1627488	T	C	1626959	1628080	-	373	15608586	tal	Rv1448c	COG0176G	I.B.5		essential	transaldolase	missense_variant	593A>G	K198R
Lineage7	MTB_anc	1627489	T	C	1626959	1628080	-	373	15608586	tal	Rv1448c	COG0176G	I.B.5		essential	transaldolase	missense_variant	592A>G	K198E
Lineage7	MTB_anc	1656971	G	T	1656963	1658936	+	657	15608607	ctpD	Rv1469	COG2217P	III.A.2		essential	cation transporter P-type ATPase D	missense_variant	9G>T	L3F
Lineage7	MTB_anc	1663221	T	G	1663215	1666046	-	943	15608613	acn	Rv1475c	COG1048C	I.B.3		essential	aconitate hydratase	synonymous_variant	2826A>C	S942S
Lineage7	MTB_anc	1678309	C	T	1677397	1678542	+	381	15608626	-	Rv1488	COG0330O	VI		nonessential	hypothetical protein	stop_gained	913C>T	Q305*
Lineage7	MTB_anc	1679214	G	A	1679173	1679321	I	NA			IG1514_Rv1489A-Rv1490
Lineage7	MTB_anc	1690091	G	T	1689921	1690133	I	NA			IG1523_Rv1498c-Rv1498A
Lineage7	MTB_anc	1690140	A	C	1690134	1690346	-	70	57116877	-	Rv1498A	COG3360S	IV.H		nonessential	hypothetical protein	missense_variant	207T>G	D69E
Lineage7	MTB_anc	1692186	C	A	1691890	1692711	+	273	15608639	-	Rv1501	COG5285Q	V		nonessential	hypothetical protein	synonymous_variant	297C>A	A99A
Lineage7	MTB_anc	1698290	G	A	1698095	1699894	-	599	15608646	-	Rv1508c	-	V		nonessential	hypothetical protein	synonymous_variant	1605C>T	F535F
Lineage7	MTB_anc	1699495	C	T	1698095	1699894	-	599	15608646	-	Rv1508c	-	V		nonessential	hypothetical protein	missense_variant	400G>A	A134T
Lineage7	MTB_anc	1705823	G	T	1705807	1706595	-	262	15608652	-	Rv1514c	COG0463M	II.C.2		essential	hypothetical protein	missense_variant	773C>A	T258K
Lineage7	MTB_anc	1708170	A	G	1707529	1708539	-	336	57116881	-	Rv1516c	COG0463M	IV.H		nonessential	sugar transferase	missense_variant	370T>C	C124R
Lineage7	MTB_anc	1714913	C	T	1714172	1717612	-	1146	15608660	mmpL12	Rv1522c	COG2409R	II.C.4		nonessential	transmembrane transport protein MmpL12	missense_variant	2700G>A	M900I
Lineage7	MTB_anc	1734985	C	T	1734734	1735411	+	225	15608672	-	Rv1534	COG1309K	I.J.1		nonessential	transcriptional regulator	synonymous_variant	252C>T	A84A
Lineage7	MTB_anc	1736595	A	C	1736519	1739644	+	1041	15608674	ileS	Rv1536	COG0060J	II.A.3		nonessential	isoleucyl-tRNA synthetase	missense_variant	77A>C	Y26S
Lineage7	MTB_anc	1743003	G	C	1742845	1743771	+	308	15608678	-	Rv1540	COG0564J	V		nonessential	hypothetical protein	synonymous_variant	159G>C	R53R
Lineage7	MTB_anc	1761299	G	T	1760997	1761605	+	202	15608694	-	Rv1556	COG1309K	I.J.1		nonessential	regulatory protein	synonymous_variant	303G>T	R101R
Lineage7	MTB_anc	1761813	G	C	1761744	1762937	+	397	15608695	mmpL6	Rv1557	COG2409R	II.C.4		nonessential	transmembrane transport protein MmpL6	missense_variant	70G>C	D24H
Lineage7	MTB_anc	1791504	C	T	1791334	1791573	+	79	15608728	-	Rv1590	-	V		essential	hypothetical protein	synonymous_variant	171C>T	P57P
Lineage7	MTB_anc	1791537	G	A	1791334	1791573	+	79	15608728	-	Rv1590	-	V		essential	hypothetical protein	synonymous_variant	204G>A	G68G
Lineage7	MTB_anc	1798690	C	T	1798294	1799052	+	252	15608735	-	Rv1597	COG0500QR	VI		nonessential	hypothetical protein	missense_variant	397C>T	L133F
Lineage7	MTB_anc	1799774	C	T	1799583	1800899	+	438	15608737	hisD	Rv1599	COG0141E	I.D.5		essential	histidinol dehydrogenase	synonymous_variant	192C>T	A64A
Lineage7	MTB_anc	1806811	C	A	1806181	1807263	+	360	15608745	chaA	Rv1607	COG0387P	III.A.2		nonessential	ionic transporter integral membrane protein chaA	missense_variant	631C>A	R211S
Lineage7	MTB_anc	1806812	G	C	1806181	1807263	+	360	15608745	chaA	Rv1607	COG0387P	III.A.2		nonessential	ionic transporter integral membrane protein chaA	missense_variant	632G>C	R211P
Lineage7	MTB_anc	1811061	G	A	1811059	1811126	I	NA			IG1639_Rv1611-Rv1612
Lineage7	MTB_anc	1823649	G	A	1823360	1824400	-	346	15608760	cydB	Rv1622c	COG1294C	I.B.6c		essential	integral membrane cytochrome D ubiquinol oxidase (subunit II) cydB (cytochrome bd-I oxidase subunit II)	missense_variant	752C>T	S251F
Lineage7	MTB_anc	1824531	T	C	1824430	1825887	-	485	57116893	cydA	Rv1623c	COG1271C	I.B.6c		nonessential	integral membrane cytochrome D ubiquinol oxidase (subunit I) cydA (cytochrome bd-I oxidase subunit I)	missense_variant	1357A>G	K453E
Lineage7	MTB_anc	1826523	C	T	1825998	1826585	-	195	15608762	-	Rv1624c	COG3247S	II.C.4		nonessential	hypothetical protein	synonymous_variant	63G>A	P21P
Lineage7	MTB_anc	1827492	G	C	1826614	1827945	-	443	57116894	cya	Rv1625c	COG2114T	II.C.5		nonessential	membrane-anchored adenylyl cyclase Cya (ATP pyrophosphate-lyase) (adenylate cyclase)	missense_variant	454C>G	L152V
Lineage7	MTB_anc	1834916	A	C	1833542	1834987	+	481	15608768	rpsA	Rv1630	COG0539J	II.A.1		essential	30S ribosomal protein S1	missense_variant	1375A>C	T459P
Lineage7	MTB_anc	1840168	G	T	1839168	1840583	+	471	15608772	-	Rv1634	COG0477GEPR	III.A.6		nonessential	drug efflux membrane protein	missense_variant	1001G>T	S334I
Lineage7	MTB_anc	1840760	T	G	1840572	1842242	-	556	15608773	-	Rv1635c	-	II.C.5		nonessential	transmembrane protein	missense_variant	1483A>C	K495Q
Lineage7	MTB_anc	1841073	G	A	1840572	1842242	-	556	15608773	-	Rv1635c	-	II.C.5		nonessential	transmembrane protein	synonymous_variant	1170C>T	I390I
Lineage7	MTB_anc	1846994	T	G	1846989	1848458	-	489	15608777	-	Rv1639c	COG0627R	V		nonessential	hypothetical protein	synonymous_variant	1465A>C	R489R
Lineage7	MTB_anc	1858585	T	G	1858538	1858732	I	NA			IG1677_Rv1648-Rv1649
Lineage7	MTB_anc	1867937	C	T	1867842	1868726	+	294	15608792	argB	Rv1654	COG0548E	I.D.1		essential	acetylglutamate kinase	synonymous_variant	96C>T	V32V
Lineage7	MTB_anc	1879023	C	G	1875304	1881684	+	2126	15608799	pks7	Rv1661	COG3321Q	I.I		essential	polyketide synthase pks7	missense_variant	3720C>G	H1240Q
Lineage7	MTB_anc	1882533	G	A	1881704	1886512	+	1602	15608800	pks8	Rv1662	COG3321Q	I.I		essential	polyketide synthase pks8	missense_variant	830G>A	R277Q
Lineage7	MTB_anc	1886993	C	T	1886512	1888020	+	502	15608801	pks17	Rv1663	COG3321Q	I.I		essential	polyketide synthase pks17	missense_variant	482C>T	T161M
Lineage7	MTB_anc	1890146	G	C	1888026	1891079	+	1017	15608802	pks9	Rv1664	COG3321Q	I.I		nonessential	polyketide synthase pks9	missense_variant	2121G>C	K707N
Lineage7	MTB_anc	1896923	C	T	1896876	1898207	-	443	15608810	-	Rv1672c	COG0477GEPR	II.C.5		nonessential	integral membrane transport protein	missense_variant	1285G>A	D429N
Lineage7	MTB_anc	1900919	G	A	1900241	1900975	-	244	15608813	-	Rv1675c	COG0664T	I.J.1		nonessential	transcriptional regulatory protein	synonymous_variant	57C>T	G19G
Lineage7	MTB_anc	1902383	C	A	1902297	1902396	I	NA			IG1706_Rv1677-Rv1678
Lineage7	MTB_anc	1908737	C	T	1907594	1910593	+	999	15608821	-	Rv1683	COG0318IQ,COG3243I	I.A.3		essential	acyl-CoA synthetase	missense_variant	1144C>T	H382Y
Lineage7	MTB_anc	1910450	A	G	1907594	1910593	+	999	15608821	-	Rv1683	COG0318IQ,COG3243I	I.A.3		essential	acyl-CoA synthetase	missense_variant	2857A>G	T953A
Lineage7	MTB_anc	1916605	C	T	1915949	1916701	+	250	15608829	-	Rv1691	COG0457R	V		nonessential	hypothetical protein	synonymous_variant	657C>T	A219A
Lineage7	MTB_anc	1918281	A	C	1917940	1918746	+	268	15608832	tlyA	Rv1694	COG1189J	IV.A	DR-AMI	nonessential	cytotoxin/hemolysin TlyA	synonymous_variant	342A>C	G114G
Lineage7	MTB_anc	1923599	G	T	1922745	1923689	+	314	15608836	-	Rv1698	-	V		nonessential	hypothetical protein	synonymous_variant	855G>T	V285V
Lineage7	MTB_anc	1927528	A	C	1927211	1928575	-	454	15608840	-	Rv1702c	COG0567C	V		nonessential	hypothetical protein	missense_variant	1048T>G	S350A
Lineage7	MTB_anc	1934970	C	T	1934882	1936342	+	486	15608845	-	Rv1707	COG0659P	III.A.4		nonessential	transmembrane protein	missense_variant	89C>T	A30V
Lineage7	MTB_anc	1942672	A	G	1942659	1943573	+	304	57116901	fadB3	Rv1715	COG1250I	I.A.3		essential	3-hydroxybutyryl-CoA dehydrogenase FADB3	missense_variant	14A>G	H5R
Lineage7	MTB_anc	1949894	C	G	1949342	1950589	+	415	15608861	-	Rv1723	COG1680V	II.B.6		nonessential	hydrolase	missense_variant	553C>G	R185G
Lineage7	MTB_anc	1955359	A	C	1954631	1955569	-	312	15608867	-	Rv1729c	COG3315Q	V		nonessential	hypothetical protein	missense_variant	211T>G	S71A
Lineage7	MTB_anc	1959947	C	T	1959855	1960487	-	210	15608871	-	Rv1733c	-	II.C.5		nonessential	transmembrane protein	missense_variant	541G>A	A181T
Lineage7	MTB_anc	1959986	C	T	1959855	1960487	-	210	15608871	-	Rv1733c	-	II.C.5		nonessential	transmembrane protein	missense_variant	502G>A	A168T
Lineage7	MTB_anc	1965548	G	C	1965371	1965656	I	NA			IG1767_Rv1737c-Rv1738
Lineage7	MTB_anc	1965815	C	T	1965657	1965941	+	94	15608876	-	Rv1738	-	V		essential	hypothetical protein	synonymous_variant	159C>T	N53N
Lineage7	MTB_anc	1969465	T	C	1969004	1970704	+	566	15608881	pknE	Rv1743	COG0515RTKL	I.J.3		nonessential	transmembrane serine/threonine-protein kinase E	synonymous_variant	462T>C	Y154Y
Lineage7	MTB_anc	1970346	G	A	1969004	1970704	+	566	15608881	pknE	Rv1743	COG0515RTKL	I.J.3		nonessential	transmembrane serine/threonine-protein kinase E	missense_variant	1343G>A	S448N
Lineage7	MTB_anc	1971401	C	T	1971380	1971991	-	203	15608883	idi	Rv1745c	COG1443I	VII		nonessential	isopentenyl-diphosphate delta-isomerase	synonymous_variant	591G>A	P197P
Lineage7	MTB_anc	1974133	C	T	1973630	1976227	+	865	15608885	-	Rv1747	COG1131V	II.C.5		nonessential	transmembrane ATP-binding protein ABC transporter	synonymous_variant	504C>T	P168P
Lineage7	MTB_anc	1974388	C	T	1973630	1976227	+	865	15608885	-	Rv1747	COG1131V	II.C.5		nonessential	transmembrane ATP-binding protein ABC transporter	synonymous_variant	759C>T	T253T
Lineage7	MTB_anc	1980859	C	T	1979621	1981003	+	460	15608889	-	Rv1751	COG0654HC	I.B.7		nonessential	hypothetical protein	synonymous_variant	1239C>T	P413P
Lineage7	MTB_anc	1987559	T	C	1986854	1987696	-	280	15608893	plcD	Rv1755c	COG3511M	II.B.5		nonessential	phospholipase C 4 PLCD	synonymous_variant	138A>G	A46A
Lineage7	MTB_anc	2003594	T	G	2002626	2003870	+	414	15608907	-	Rv1769	COG3616E	V		nonessential	hypothetical protein	synonymous_variant	969T>G	G323G
Lineage7	MTB_anc	2007098	G	T	2007020	2007766	-	248	15608911	-	Rv1773c	COG1414K	I.J.1		nonessential	transcriptional regulatory protein	synonymous_variant	669C>A	T223T
Lineage7	MTB_anc	2007872	G	C	2007832	2009172	+	446	15608912	-	Rv1774	COG0277C	I.B.7		nonessential	oxidoreductase	missense_variant	41G>C	S14T
Lineage7	MTB_anc	2010704	C	T	2010656	2011960	+	434	15608915	cyp144	Rv1777	COG2124Q	IV.F		nonessential	cytochrome p450 144 CYP144	stop_gained	49C>T	R17*
Lineage7	MTB_anc	2017422	T	C	2015302	2017476	-	724	15608919	malQ	Rv1781c	COG1640G	II.A.8		nonessential	4-alpha-glucanotransferase MalQ	missense_variant	55A>G	T19A
Lineage7	MTB_anc	2018860	G	A	2017740	2019260	+	506	15608920	-	Rv1782	-	II.C.4		nonessential	hypothetical protein	missense_variant	1121G>A	R374Q
Lineage7	MTB_anc	2022098	G	C	2020634	2023432	+	932	15608922	-	Rv1784	COG1674D	V		nonessential	hypothetical protein	missense_variant	1465G>C	E489Q
Lineage7	MTB_anc	2035938	C	A	2035483	2036703	+	406	15608934	-	Rv1797	-	V		nonessential	hypothetical protein	synonymous_variant	456C>A	R152R
Lineage7	MTB_anc	2078963	C	G	2078929	2079789	-	286	15608970	-	Rv1833c	COG0596R	VII		nonessential	haloalkane dehalogenase	missense_variant	827G>C	R276P
Lineage7	MTB_anc	2086202	C	G	2084756	2086981	-	741	15608974	glcB	Rv1837c	COG2225C	I.B.4		nonessential	malate synthase G	synonymous_variant	780G>C	V260V
Lineage7	MTB_anc	2092154	G	A	2092086	2092258	I	NA			IG1872_Rv1842c-Rv1843c
Lineage7	MTB_anc	2098345	A	C	2097961	2099694	+	577	15608987	ureC	Rv1850	COG0804E	I.A.2		essential	urease subunit alpha	missense_variant	385A>C	N129H
Lineage7	MTB_anc	2102218	G	A	2101651	2103042	-	463	15608991	ndh	Rv1854c	COG1252C	I.B.6a	DR-inh	nonessential	NADH dehydrogenase	synonymous_variant	825C>T	V275V
Lineage7	MTB_anc	2120842	G	C	2120795	2121430	-	211	15609007	-	Rv1870c	-	V		nonessential	hypothetical protein	missense_variant	589C>G	P197A
Lineage7	MTB_anc	2123242	C	T	2123174	2123611	+	145	15609010	-	Rv1873	COG5579S	V		nonessential	hypothetical protein	synonymous_variant	69C>T	S23S
Lineage7	MTB_anc	2133817	C	T	2133731	2134261	-	176	15609021	rpfC	Rv1884c	-	VII		nonessential	resuscitation-promoting factor RpfC	missense_variant	445G>A	A149T
Lineage7	MTB_anc	2134602	G	A	2134273	2134872	-	199	15609022	-	Rv1885c	COG1605E	V		nonessential	chorismate mutase	missense_variant	271C>T	P91S
Lineage7	MTB_anc	2138547	G	A	2138444	2138617	-	57	57116927	-	Rv1888A	COG3315Q	II.C.5		nonessential	hypothetical protein	missense_variant	71C>T	P24L
Lineage7	MTB_anc	2152688	C	T	2152425	2152895	-	156	15609043	-	Rv1906c	-	V		nonessential	hypothetical protein	missense_variant	208G>A	G70S
Lineage7	MTB_anc	2153410	A	G	2153235	2153882	-	215	15609044	-	Rv1907c	-	VI		nonessential	hypothetical protein	missense_variant	473T>C	V158A
Lineage7	MTB_anc	2173273	A	C	2172524	2173795	-	423	15609058	lppF	Rv1921c	COG0167F	II.C.1		nonessential	lipoprotein LppF	missense_variant	523T>G	Y175D
Lineage7	MTB_anc	2174215	T	C	2174067	2175182	+	371	15609059	-	Rv1922	COG1680V	II.C.3		nonessential	lipoprotein	missense_variant	149T>C	V50A
Lineage7	MTB_anc	2175153	G	A	2174067	2175182	+	371	15609059	-	Rv1922	COG1680V	II.C.3		nonessential	lipoprotein	missense_variant	1087G>A	A363T
Lineage7	MTB_anc	2183443	C	A	2183372	2183869	+	165	15609069	tpx	Rv1932	COG2077O	III.F		nonessential	thiol peroxidase	synonymous_variant	72C>A	A24A
Lineage7	MTB_anc	2187306	G	A	2187160	2187383	I	NA			IG1966_Rv1935c-Rv1936
Lineage7	MTB_anc	2189489	T	G	2188496	2191015	+	839	15609074	-	Rv1937	COG0543HC,COG0654HC	VI		nonessential	oxygenase	missense_variant	994T>G	F332V
Lineage7	MTB_anc	2191261	A	G	2191027	2192097	+	356	15609075	ephB	Rv1938	COG0596R	III.F		nonessential	epoxide hydrolase EphB	missense_variant	235A>G	I79V
Lineage7	MTB_anc	2195445	A	G	2195344	2195934	-	196	15609081	-	Rv1944c	COG0653U	V		nonessential	hypothetical protein	missense_variant	490T>C	W164R
Lineage7	MTB_anc	2203033	C	A	2202584	2203129	+	181	15609094	-	Rv1957	-	VI		nonessential	hypothetical protein	synonymous_variant	450C>A	G150G
Lineage7	MTB_anc	2204199	G	C	2203974	2204225	-	83	15609097	-	Rv1960c	COG3609K	V		nonessential	hypothetical protein	synonymous_variant	27C>G	L9L
Lineage7	MTB_anc	2204623	G	A	2204212	2204706	+	164	15609098	-	Rv1961	-	VI		nonessential	hypothetical protein	missense_variant	412G>A	G138S
Lineage7	MTB_anc	2211460	T	C	2210601	2211629	+	342	15609104	mce3B	Rv1967	COG1463Q	IV.A		nonessential	MCE-family protein MCE3B	missense_variant	860T>C	L287P
Lineage7	MTB_anc	2217889	A	G	2217659	2218036	+	125	15609111	-	Rv1974	-	II.C.4		essential	hypothetical protein	synonymous_variant	231A>G	A77A
Lineage7	MTB_anc	2224216	G	A	2224030	2224219	I	NA			IG2011_Rv1980c-Rv1981c
Lineage7	MTB_anc	2240773	G	A	2240159	2242876	+	905	15609134	ctpF	Rv1997	COG0474P	III.A.2		nonessential	metal cation transporter P-type ATPase A CtpF	synonymous_variant	615G>A	L205L
Lineage7	MTB_anc	2241316	G	T	2240159	2242876	+	905	15609134	ctpF	Rv1997	COG0474P	III.A.2		nonessential	metal cation transporter P-type ATPase A CtpF	missense_variant	1158G>T	W386C
Lineage7	MTB_anc	2245063	T	G	2243816	2245138	-	440	15609136	-	Rv1999c	COG0531E	II.C.5		nonessential	integral membrane protein	missense_variant	76A>C	I26L
Lineage7	MTB_anc	2247935	C	T	2247660	2248442	+	260	15609139	fabG3	Rv2002	COG1028IQR	I.H.1		nonessential	20-beta-hydroxysteroid dehydrogenase	synonymous_variant	276C>T	L92L
Lineage7	MTB_anc	2248823	A	G	2248563	2249420	-	285	15609140	-	Rv2003c	COG0500QR	V		nonessential	hypothetical protein	missense_variant	598T>C	Y200H
Lineage7	MTB_anc	2252997	T	G	2252002	2255985	+	1327	57116935	otsB1	Rv2006	COG0637R,COG1554G,COG1877G	III.E		nonessential	trehalose-6-phosphate phosphatase OtsB1	synonymous_variant	996T>G	V332V
Lineage7	MTB_anc	2269261	C	T	2268693	2270240	-	515	15609161	-	Rv2024c	COG4889R	V		nonessential	hypothetical protein	missense_variant	980G>A	R327H
Lineage7	MTB_anc	2271128	T	G	2270750	2271748	-	332	15609162	-	Rv2025c	COG0053P	II.C.5		nonessential	hypothetical protein	synonymous_variant	621A>C	P207P
Lineage7	MTB_anc	2274477	G	T	2272787	2274508	-	573	15609164	-	Rv2027c	COG2203T,COG4585T	I.J.2		nonessential	histidine kinase response regulator	missense_variant	32C>A	P11H
Lineage7	MTB_anc	2280092	G	A	2279129	2280124	+	331	15609169	acg	Rv2032	COG0778C	V		nonessential	hypothetical protein	missense_variant	964G>A	V322M
Lineage7	MTB_anc	2287790	A	C	2286527	2287846	-	439	15609178	-	Rv2041c	COG1653G	III.A.3		essential	sugar-binding lipoprotein	synonymous_variant	57T>G	T19T
Lineage7	MTB_anc	2291331	C	A	2291269	2291925	+	218	15609183	lppI	Rv2046	COG0145EQ	II.C.1		nonessential	lipoprotein lppI	synonymous_variant	63C>A	G21G
Lineage7	MTB_anc	2292549	G	A	2291962	2294526	-	854	15609184	-	Rv2047c	COG0451MG,COG0574G	V		nonessential	hypothetical protein	missense_variant	1978C>T	R660W
Lineage7	MTB_anc	2293847	A	G	2291962	2294526	-	854	15609184	-	Rv2047c	COG0451MG,COG0574G	V		nonessential	hypothetical protein	missense_variant	680T>C	L227S
Lineage7	MTB_anc	2303324	C	T	2294531	2306986	-	4151	15609185	pks12	Rv2048c	COG3321Q	I.I		essential	polyketide synthase pks12	synonymous_variant	3663G>A	G1221G
Lineage7	MTB_anc	2303524	G	T	2294531	2306986	-	4151	15609185	pks12	Rv2048c	COG3321Q	I.I		essential	polyketide synthase pks12	synonymous_variant	3463C>A	R1155R
Lineage7	MTB_anc	2305184	C	A	2294531	2306986	-	4151	15609185	pks12	Rv2048c	COG3321Q	I.I		essential	polyketide synthase pks12	synonymous_variant	1803G>T	S601S
Lineage7	MTB_anc	2307439	C	T	2307293	2307517	-	74	15609186	-	Rv2049c	-	VI		nonessential	hypothetical protein	missense_variant	79G>A	D27N
Lineage7	MTB_anc	2313023	G	A	2312522	2313049	-	175	15609190	fxsA	Rv2053c	-	II.C.5		nonessential	FxsA	synonymous_variant	27C>T	A9A
Lineage7	MTB_anc	2317633	A	C	2317169	2320753	-	1194	15609199	cobN	Rv2062c	COG1429H	I.G.13		nonessential	cobaltochelatase	missense_variant	3121T>G	Y1041D
Lineage7	MTB_anc	2327067	G	T	2326944	2327501	+	185	15609206	sigC	Rv2069	COG1595K	II.A.7		nonessential	RNA polymerase sigma factor SigC	missense_variant	124G>T	A42S
Lineage7	MTB_anc	2334656	G	T	2334595	2335058	I	NA			IG2110_Rv2077A-Rv2078
Lineage7	MTB_anc	2336329	C	T	2335355	2337325	+	656	15609216	-	Rv2079	-	V		nonessential	hypothetical protein	synonymous_variant	975C>T	N325N
Lineage7	MTB_anc	2337697	G	A	2337306	2337869	+	187	15609217	lppJ	Rv2080	-	II.C.1		nonessential	lipoprotein LppJ	missense_variant	392G>A	G131E
Lineage7	MTB_anc	2338275	G	C	2338065	2338505	-	146	15609218	-	Rv2081c	-	II.C.5		nonessential	transmembrane protein	synonymous_variant	231C>G	T77T
Lineage7	MTB_anc	2338768	G	T	2338709	2340874	+	721	15609219	-	Rv2082	-	V		nonessential	hypothetical protein	synonymous_variant	60G>T	P20P
Lineage7	MTB_anc	2338773	G	A	2338709	2340874	+	721	15609219	-	Rv2082	-	V		nonessential	hypothetical protein	missense_variant	65G>A	R22Q
Lineage7	MTB_anc	2338810	T	C	2338709	2340874	+	721	15609219	-	Rv2082	-	V		nonessential	hypothetical protein	synonymous_variant	102T>C	R34R
Lineage7	MTB_anc	2338811	A	G	2338709	2340874	+	721	15609219	-	Rv2082	-	V		nonessential	hypothetical protein	missense_variant	103A>G	K35E
Lineage7	MTB_anc	2338961	G	A	2338709	2340874	+	721	15609219	-	Rv2082	-	V		nonessential	hypothetical protein	missense_variant	253G>A	V85I
Lineage7	MTB_anc	2380244	G	A	2379806	2380660	-	284	15609258	hisG	Rv2121c	COG0040E	I.D.5		essential	ATP phosphoribosyltransferase	synonymous_variant	417C>T	A139A
Lineage7	MTB_anc	2383599	C	T	2382489	2386067	-	1192	15609261	metH	Rv2124c	COG0646E,COG1410E	I.D.2		nonessential	5-methyltetrahydrofolate--homocystein methyltransferase	synonymous_variant	2469G>A	T823T
Lineage7	MTB_anc	2385615	G	T	2382489	2386067	-	1192	15609261	metH	Rv2124c	COG0646E,COG1410E	I.D.2		nonessential	5-methyltetrahydrofolate--homocystein methyltransferase	synonymous_variant	453C>A	A151A
Lineage7	MTB_anc	2386883	G	A	2386293	2387171	+	292	15609262	-	Rv2125	COG1938R	V		nonessential	hypothetical protein	synonymous_variant	591G>A	S197S
Lineage7	MTB_anc	2399808	T	C	2399798	2400328	-	176	15609277	TB18.6	Rv2140c	COG1881R	V		nonessential	hypothetical protein	missense_variant	521A>G	E174G
Lineage7	MTB_anc	2403490	G	C	2402977	2404035	+	352	15609280	-	Rv2143	COG1926R	V		nonessential	hypothetical protein	missense_variant	514G>C	V172L
Lineage7	MTB_anc	2406193	G	C	2406118	2406843	-	241	15609284	-	Rv2147c	COG1799S	V		nonessential	hypothetical protein	synonymous_variant	651C>G	L217L
Lineage7	MTB_anc	2414272	C	T	2413348	2414922	-	524	15609291	ftsW	Rv2154c	COG0772D	III.C		essential	FtsW-like protein FtsW	synonymous_variant	651G>A	S217S
Lineage7	MTB_anc	2414434	A	C	2413348	2414922	-	524	15609291	ftsW	Rv2154c	COG0772D	III.C		essential	FtsW-like protein FtsW	synonymous_variant	489T>G	S163S
Lineage7	MTB_anc	2415149	G	C	2414934	2416394	-	486	15609292	murD	Rv2155c	COG0771M	II.C.3		essential	UDP-N-acetylmuramoyl-L-alanyl-D-glutamate synthetase	missense_variant	1246C>G	P416A
Lineage7	MTB_anc	2421349	G	A	2420631	2421665	-	344	15609296	-	Rv2159c	-	V		nonessential	hypothetical protein	missense_variant	317C>T	A106V
Lineage7	MTB_anc	2429729	G	T	2429427	2429858	-	143	15609303	-	Rv2166c	COG2001S	V		essential	cell division protein MraZ	missense_variant	130C>A	P44T
Lineage7	MTB_anc	2431607	G	C	2431565	2431969	-	134	15609306	-	Rv2169c	-	II.C.5		nonessential	transmembrane protein	synonymous_variant	363C>G	T121T
Lineage7	MTB_anc	2436352	C	G	2435909	2437459	+	516	15609311	-	Rv2174	-	II.C.5		essential	integral membrane protein	missense_variant	444C>G	D148E
Lineage7	MTB_anc	2438422	T	G	2437941	2439140	+	399	15609313	pknL	Rv2176	COG0515RTKL	I.J.3		nonessential	transmembrane serine/threonine-protein kinase L	missense_variant	482T>G	F161C
Lineage7	MTB_anc	2442862	A	C	2442327	2443214	-	295	15609317	-	Rv2180c	-	II.C.5		nonessential	integral membrane protein	missense_variant	353T>G	L118R
Lineage7	MTB_anc	2450895	G	T	2449993	2451150	-	385	57116954	-	Rv2188c	COG0438M	V		essential	hypothetical protein	missense_variant	256C>A	H86N
Lineage7	MTB_anc	2451275	G	A	2451247	2452020	-	257	15609326	-	Rv2189c	-	V		nonessential	hypothetical protein	missense_variant	746C>T	A249V
Lineage7	MTB_anc	2470347	G	T	2469387	2470463	-	358	57116955	-	Rv2205c	COG1929G	V		nonessential	hypothetical protein	synonymous_variant	117C>A	A39A
Lineage7	MTB_anc	2478401	G	A	2478338	2479885	+	515	15609350	pepB	Rv2213	COG0260E	II.B.3		nonessential	leucyl aminopeptidase	missense_variant	64G>A	G22S
Lineage7	MTB_anc	2501377	G	A	2500931	2501632	+	233	15609364	-	Rv2227	COG3826S	V		nonessential	hypothetical protein	synonymous_variant	447G>A	Q149Q
Lineage7	MTB_anc	2512754	C	A	2512539	2515244	+	901	15609378	aceE	Rv2241	COG2609C	I.B.2		essential	pyruvate dehydrogenase subunit E1	synonymous_variant	216C>A	G72G
Lineage7	MTB_anc	2513847	A	G	2512539	2515244	+	901	15609378	aceE	Rv2241	COG2609C	I.B.2		essential	pyruvate dehydrogenase subunit E1	missense_variant	1309A>G	N437D
Lineage7	MTB_anc	2516588	G	T	2516549	2516786	I	NA			IG2274_Rv2242-Rv2243
Lineage7	MTB_anc	2516640	C	T	2516549	2516786	I	NA			IG2274_Rv2242-Rv2243
Lineage7	MTB_anc	2528278	A	C	2527984	2528487	+	167	15609390	-	Rv2253	-	VI		nonessential	hypothetical protein	missense_variant	295A>C	N99H
Lineage7	MTB_anc	2538467	G	A	2538351	2538699	I	NA			IG2297_Rv2264c-Rv2265
Lineage7	MTB_anc	2541694	C	A	2541644	2542810	-	388	15609404	-	Rv2267c	COG0457R	V		nonessential	hypothetical protein	missense_variant	1117G>T	D373Y
Lineage7	MTB_anc	2545215	C	A	2544698	2545225	+	175	15609407	lppN	Rv2270	-	II.C.1		nonessential	lipoprotein lppN	missense_variant	518C>A	A173D
Lineage7	MTB_anc	2546994	G	T	2546883	2547752	+	289	15609412	-	Rv2275	-	V		essential	hypothetical protein	missense_variant	112G>T	G38W
Lineage7	MTB_anc	2549256	G	A	2549124	2550029	-	301	15609414	-	Rv2277c	COG0584C	VI		essential	glycerolphosphodiesterase	synonymous_variant	774C>T	F258F
Lineage7	MTB_anc	2549303	A	C	2549124	2550029	-	301	15609414	-	Rv2277c	COG0584C	VI		essential	glycerolphosphodiesterase	missense_variant	727T>G	S243A
Lineage7	MTB_anc	2549725	T	G	2549124	2550029	-	301	15609414	-	Rv2277c	COG0584C	VI		essential	glycerolphosphodiesterase	missense_variant	305A>C	Q102P
Lineage7	MTB_anc	2558668	G	A	2557473	2558810	+	445	15609422	-	Rv2285	-	V		nonessential	hypothetical protein	missense_variant	1196G>A	G399D
Lineage7	MTB_anc	2578652	G	C	2577851	2578696	-	281	15609444	-	Rv2307c	COG1073R	VI		nonessential	hypothetical protein	synonymous_variant	45C>G	V15V
Lineage7	MTB_anc	2588440	T	G	2587287	2588804	-	505	15609452	-	Rv2315c	COG0312R	V		nonessential	hypothetical protein	missense_variant	365A>C	E122A
Lineage7	MTB_anc	2590090	C	T	2589697	2590521	+	274	57116968	uspB	Rv2317	COG0395G	III.A.3		nonessential	sugar-transport integral membrane protein ABC transporter UspB	synonymous_variant	394C>T	L132L
Lineage7	MTB_anc	2592048	C	T	2591848	2592726	-	292	15609456	-	Rv2319c	COG0589T	VI		essential	hypothetical protein	missense_variant	679G>A	V227I
Lineage7	MTB_anc	2595295	A	C	2594699	2595364	-	221	15609459	rocD1	Rv2322c	COG4992E	I.A.2		nonessential	ornithine aminotransferase	missense_variant	70T>G	S24A
Lineage7	MTB_anc	2603380	G	A	2601914	2603461	-	515	15609466	narK1	Rv2329c	COG2223P	III.A.4		nonessential	nitrite extrusion protein 1 NarK1	missense_variant	82C>T	R28C
Lineage7	MTB_anc	2607221	C	A	2606708	2608321	-	537	15609470	-	Rv2333c	COG0477GEPR	III.A.6		nonessential	integral membrane transport protein	missense_variant	1101G>T	L367F
Lineage7	MTB_anc	2614431	G	C	2614064	2614692	I	NA			IG2377_Rv2338c-Rv2339
Lineage7	MTB_anc	2621157	T	C	2620533	2622452	-	639	15609480	dnaG	Rv2343c	COG0358L	II.A.5		essential	DNA primase	synonymous_variant	1296A>G	A432A
Lineage7	MTB_anc	2647342	G	A	2647060	2648367	-	435	15609503	-	Rv2366c	COG1253R	II.C.5		nonessential	transmembrane protein	synonymous_variant	1026C>T	G342G
Lineage7	MTB_anc	2661345	G	A	2657700	2662085	-	1461	15609516	mbtF	Rv2379c	COG1020Q	I.I		nonessential	peptide synthetase MBTF (peptide synthase)	synonymous_variant	741C>T	T247T
Lineage7	MTB_anc	2663297	T	C	2662067	2667115	-	1682	15609517	mbtE	Rv2380c	COG1020Q	I.I		nonessential	peptide synthetase MBTE (peptide synthase)	synonymous_variant	3819A>G	L1273L
Lineage7	MTB_anc	2666885	C	T	2662067	2667115	-	1682	15609517	mbtE	Rv2380c	COG1020Q	I.I		nonessential	peptide synthetase MBTE (peptide synthase)	synonymous_variant	231G>A	L77L
Lineage7	MTB_anc	2691958	A	C	2690072	2692075	+	667	15609532	-	Rv2395	COG1297S	II.C.5		nonessential	integral membrane protein	synonymous_variant	1887A>C	G629G
Lineage7	MTB_anc	2709457	G	C	2708310	2709965	-	551	15609548	-	Rv2411c	COG2308S	V		nonessential	hypothetical protein	missense_variant	509C>G	A170G
Lineage7	MTB_anc	2711106	C	T	2710351	2711301	-	316	15609550	-	Rv2413c	COG1466L	V		nonessential	hypothetical protein	missense_variant	196G>A	A66T
Lineage7	MTB_anc	2716008	C	T	2715472	2716314	-	280	15609554	-	Rv2417c	COG1307S	V		nonessential	hypothetical protein	missense_variant	307G>A	G103S
Lineage7	MTB_anc	2724174	G	A	2723308	2724183	-	291	15609563	-	Rv2426c	COG0714R	V		nonessential	hypothetical protein	missense_variant	10C>T	P4S
Lineage7	MTB_anc	2728454	A	G	2728437	2728847	-	136	15609569	-	Rv2432c	-	VI		nonessential	hypothetical protein	missense_variant	394T>C	W132R
Lineage7	MTB_anc	2730359	G	C	2729115	2730560	-	481	15609571	-	Rv2434c	COG0664T,COG0668M	II.C.5		nonessential	transmembrane protein	missense_variant	202C>G	P68A
Lineage7	MTB_anc	2731731	G	A	2730557	2732749	-	730	15609572	-	Rv2435c	COG0840NT,COG2114T	VII		nonessential	cyclase	missense_variant	1019C>T	S340F
Lineage7	MTB_anc	2734271	A	G	2734145	2734375	I	NA			IG2476_Rv2436-Rv2437
Lineage7	MTB_anc	2759363	A	G	2758208	2759488	-	426	15609594	clpX	Rv2457c	COG1219O	II.B.3		essential	ATP-dependent protease ATP-binding subunit	synonymous_variant	126T>C	C42C
Lineage7	MTB_anc	2764924	G	A	2763891	2765291	-	466	15609599	tig	Rv2462c	COG0544O	III.D		nonessential	trigger factor	missense_variant	368C>T	A123V
Lineage7	MTB_anc	2765091	G	A	2763891	2765291	-	466	15609599	tig	Rv2462c	COG0544O	III.D		nonessential	trigger factor	synonymous_variant	201C>T	I67I
Lineage7	MTB_anc	2766211	C	A	2765655	2766839	+	394	15609600	lipP	Rv2463	COG1680V	II.B.5		nonessential	esterase/lipase LipP	missense_variant	557C>A	T186N
Lineage7	MTB_anc	2767071	G	A	2766859	2767665	-	268	15609601	-	Rv2464c	COG0266L	II.A.5		nonessential	DNA glycosylase	synonymous_variant	595C>T	L199L
Lineage7	MTB_anc	2770542	C	T	2768986	2771571	+	861	57116994	pepN	Rv2467	COG0308E	II.B.3		nonessential	aminopeptidase N	synonymous_variant	1557C>T	N519N
Lineage7	MTB_anc	2771112	C	T	2768986	2771571	+	861	57116994	pepN	Rv2467	COG0308E	II.B.3		nonessential	aminopeptidase N	synonymous_variant	2127C>T	A709A
Lineage7	MTB_anc	2772868	C	A	2772367	2773035	-	222	15609606	-	Rv2469c	COG1403V	V		nonessential	hypothetical protein	synonymous_variant	168G>T	R56R
Lineage7	MTB_anc	2775540	G	A	2775272	2775565	+	97	15609609	-	Rv2472	-	V		essential	hypothetical protein	missense_variant	269G>A	G90D
Lineage7	MTB_anc	2781628	C	T	2777388	2782262	-	1624	15609613	gdh	Rv2476c	COG2902E	I.B.7		nonessential	NAD-dependent glutamate dehydrogenase	missense_variant	635G>A	G212D
Lineage7	MTB_anc	2789267	G	T	2786914	2789283	-	789	15609619	plsB2	Rv2482c	COG2937I	I.H.3		nonessential	glycerol-3-phosphate acyltransferase	missense_variant	17C>A	A6D
Lineage7	MTB_anc	2789503	T	G	2789280	2791022	-	580	15609620	plsC	Rv2483c	COG0204I,COG0560E	II.C.5		essential	bifunctionnal putative L-3-phosphoserine phosphatase/1-acyl-SN-glycerol-3-phosphate acyltransferase	missense_variant	1520A>C	Q507P
Lineage7	MTB_anc	2789841	G	A	2789280	2791022	-	580	15609620	plsC	Rv2483c	COG0204I,COG0560E	II.C.5		essential	bifunctionnal putative L-3-phosphoserine phosphatase/1-acyl-SN-glycerol-3-phosphate acyltransferase	synonymous_variant	1182C>T	R394R
Lineage7	MTB_anc	2793444	T	C	2792723	2793988	-	421	15609622	lipQ	Rv2485c	COG0657I	II.B.5		nonessential	carboxylesterase LipQ	missense_variant	545A>G	N182S
Lineage7	MTB_anc	2799361	G	A	2797467	2800880	-	1137	15609625	-	Rv2488c	COG2114T,COG2771K,COG3903R	I.J.1		nonessential	LuxR family transcriptional regulator	missense_variant	1520C>T	A507V
Lineage7	MTB_anc	2800874	G	A	2797467	2800880	-	1137	15609625	-	Rv2488c	COG2114T,COG2771K,COG3903R	I.J.1		nonessential	LuxR family transcriptional regulator	missense_variant	7C>T	R3W
Lineage7	MTB_anc	2822737	G	A	2822438	2823259	+	273	15609644	-	Rv2507	-	II.C.5		essential	proline rich membrane protein	synonymous_variant	300G>A	P100P
Lineage7	MTB_anc	2832776	A	C	2832710	2833513	-	267	57116997	-	Rv2516c	-	VI		essential	hypothetical protein	missense_variant	738T>G	N246K
Lineage7	MTB_anc	2833478	A	G	2832710	2833513	-	267	57116997	-	Rv2516c	-	VI		essential	hypothetical protein	synonymous_variant	36T>C	D12D
Lineage7	MTB_anc	2838982	G	C	2838129	2839541	-	470	15609659	-	Rv2522c	COG0624E	V		nonessential	hypothetical protein	missense_variant	560C>G	A187G
Lineage7	MTB_anc	2839468	A	C	2838129	2839541	-	470	15609659	-	Rv2522c	COG0624E	V		nonessential	hypothetical protein	missense_variant	74T>G	V25G
Lineage7	MTB_anc	2842238	C	A	2840123	2849332	-	3069	15609661	fas	Rv2524c	COG0304IQ,COG0331I,COG2030I,COG4981I,COG4982I	I.H.1		essential	fatty acid synthase	synonymous_variant	7095G>T	A2365A
Lineage7	MTB_anc	2866863	C	G	2866468	2867127	+	219	15609680	lppA	Rv2543	-	II.C.1		nonessential	lipoprotein LppA	synonymous_variant	396C>G	A132A
Lineage7	MTB_anc	2866876	A	G	2866468	2867127	+	219	15609680	lppA	Rv2543	-	II.C.1		nonessential	lipoprotein LppA	missense_variant	409A>G	I137V
Lineage7	MTB_anc	2866880	C	T	2866468	2867127	+	219	15609680	lppA	Rv2543	-	II.C.1		nonessential	lipoprotein LppA	missense_variant	413C>T	A138V
Lineage7	MTB_anc	2866882	G	A	2866468	2867127	+	219	15609680	lppA	Rv2543	-	II.C.1		nonessential	lipoprotein LppA	missense_variant	415G>A	A139T
Lineage7	MTB_anc	2867759	G	A	2867124	2867786	+	220	15609681	lppB	Rv2544	-	II.C.1		nonessential	lipoprotein LppB	stop_gained	636G>A	W212*
Lineage7	MTB_anc	2871227	G	A	2871206	2872015	-	269	15609689	aroE	Rv2552c	COG0169E	I.D.4		essential	shikimate 5-dehydrogenase	synonymous_variant	789C>T	C263C
Lineage7	MTB_anc	2893421	G	A	2892446	2893471	-	341	15609705	-	Rv2568c	COG4307S	V		nonessential	hypothetical protein	synonymous_variant	51C>T	N17N
Lineage7	MTB_anc	2894182	G	A	2893464	2894408	-	314	15609706	-	Rv2569c	COG1305E	V		nonessential	hypothetical protein	missense_variant	227C>T	S76F
Lineage7	MTB_anc	2909916	C	T	2907826	2910198	-	790	15609720	relA	Rv2583c	COG0317TK	I.F.5		nonessential	GTP pyrophosphokinase	missense_variant	283G>A	A95T
Lineage7	MTB_anc	2913373	G	A	2912683	2914011	-	442	15609723	secF	Rv2586c	COG0341U	III.D		nonessential	preprotein translocase subunit SecF	synonymous_variant	639C>T	Y213Y
Lineage7	MTB_anc	2919994	C	T	2917871	2921377	+	1168	15609727	fadD9	Rv2590	COG1022I,COG3320Q	I.A.3		nonessential	fatty-acid-CoA ligase	synonymous_variant	2124C>T	D708D
Lineage7	MTB_anc	2929571	T	G	2928388	2929959	+	523	57117003	speE	Rv2601	COG4262R	I.E		nonessential	spermidine synthase	missense_variant	1184T>G	L395R
Lineage7	MTB_anc	2931372	G	A	2930805	2931560	-	251	15609740	-	Rv2603c	COG0217S	V		nonessential	hypothetical protein	synonymous_variant	189C>T	N63N
Lineage7	MTB_anc	2948000	T	C	2947884	2948558	-	224	15609758	-	Rv2621c	COG2345K	I.J.1		nonessential	transcriptional regulatory protein	missense_variant	559A>G	M187V
Lineage7	MTB_anc	2948621	G	C	2948559	2948635	I	NA			IG2665_Rv2621c-Rv2622
Lineage7	MTB_anc	2949204	C	T	2948636	2949457	+	273	15609759	-	Rv2622	COG0500QR	IV.H		nonessential	methyltransferase (methylase)	missense_variant	569C>T	A190V
Lineage7	MTB_anc	2950574	G	T	2950489	2951307	-	272	15609761	-	Rv2624c	COG0589T	V		nonessential	hypothetical protein	missense_variant	734C>A	A245D
Lineage7	MTB_anc	2952062	T	C	2951322	2952503	-	393	15609762	-	Rv2625c	COG0517R,COG1994R	II.C.5		nonessential	hypothetical protein	missense_variant	442A>G	T148A
Lineage7	MTB_anc	2952738	T	A	2952562	2952993	-	143	15609763	-	Rv2626c	COG0517R	V		nonessential	hypothetical protein	missense_variant	256A>T	S86C
Lineage7	MTB_anc	2953113	C	T	2952994	2953506	I	NA			IG2670_Rv2626c-Rv2627c
Lineage7	MTB_anc	2955128	G	A	2955058	2955420	+	120	15609765	-	Rv2628	-	VI		nonessential	hypothetical protein	missense_variant	71G>A	G24D
Lineage7	MTB_anc	2955392	T	C	2955058	2955420	+	120	15609765	-	Rv2628	-	VI		nonessential	hypothetical protein	missense_variant	335T>C	L112P
Lineage7	MTB_anc	2958245	G	T	2957572	2958870	+	432	57117009	-	Rv2631	COG1690S	V		nonessential	hypothetical protein	missense_variant	674G>T	R225L
Lineage7	MTB_anc	2964856	G	T	2964852	2965025	I	NA			IG2682_Rv2638-Rv2639c
Lineage7	MTB_anc	2967746	A	G	2966910	2968406	+	498	15609780	arsC	Rv2643	COG0394T,COG0798P	III.A.4		nonessential	arsenic-transport integral membrane protein ArsC	synonymous_variant	837A>G	V279V
Lineage7	MTB_anc	2967747	G	T	2966910	2968406	+	498	15609780	arsC	Rv2643	COG0394T,COG0798P	III.A.4		nonessential	arsenic-transport integral membrane protein ArsC	missense_variant	838G>T	G280C
Lineage7	MTB_anc	2968348	T	G	2966910	2968406	+	498	15609780	arsC	Rv2643	COG0394T,COG0798P	III.A.4		nonessential	arsenic-transport integral membrane protein ArsC	missense_variant	1439T>G	I480S
Lineage7	MTB_anc	2968593	T	G	2968533	2968850	-	105	15609781	-	Rv2644c	-	VI		nonessential	hypothetical protein	missense_variant	258A>C	Q86H
Lineage7	MTB_anc	2982028	C	T	2981853	2982086	+	77	15609800	-	Rv2663	-	VI		nonessential	hypothetical protein	missense_variant	176C>T	P59L
Lineage7	MTB_anc	2998027	C	T	2996739	2998055	+	438	15609818	-	Rv2681	COG0349J	V		nonessential	hypothetical protein	missense_variant	1289C>T	A430V
Lineage7	MTB_anc	2999030	G	A	2998052	2999968	-	638	57117013	dxs1	Rv2682c	COG1154HI	I.G.11		essential	1-deoxy-D-xylulose-5-phosphate synthase	synonymous_variant	939C>T	G313G
Lineage7	MTB_anc	3004837	C	T	3004745	3005650	-	301	15609825	-	Rv2688c	COG1131V	III.A		nonessential	antibiotic ABC transporter ATP-binding protein	missense_variant	814G>A	V272M
Lineage7	MTB_anc	3008474	T	C	3007236	3009209	-	657	15609827	-	Rv2690c	COG0531E	II.C.5		nonessential	hypothetical protein	missense_variant	736A>G	N246D
Lineage7	MTB_anc	3009027	C	T	3007236	3009209	-	657	15609827	-	Rv2690c	COG0531E	II.C.5		nonessential	hypothetical protein	synonymous_variant	183G>A	A61A
Lineage7	MTB_anc	3015090	T	G	3014966	3015202	I	NA			IG2743_Rv2699c-Rv2700
Lineage7	MTB_anc	3026670	C	T	3025441	3026847	+	468	15609850	sthA	Rv2713	COG1249C	I.B.7		nonessential	soluble pyridine nucleotide transhydrogenase	synonymous_variant	1230C>T	I410I
Lineage7	MTB_anc	3035390	T	G	3034909	3036102	+	397	15609860	-	Rv2723	COG0861P	III.A.2		nonessential	integral membrane protein	missense_variant	482T>G	L161R
Lineage7	MTB_anc	3035643	C	G	3034909	3036102	+	397	15609860	-	Rv2723	COG0861P	III.A.2		nonessential	integral membrane protein	stop_gained	735C>G	Y245*
Lineage7	MTB_anc	3035681	T	C	3034909	3036102	+	397	15609860	-	Rv2723	COG0861P	III.A.2		nonessential	integral membrane protein	missense_variant	773T>C	L258P
Lineage7	MTB_anc	3044874	G	T	3044375	3044989	-	204	15609869	-	Rv2732c	-	II.C.5		nonessential	transmembrane protein	missense_variant	116C>A	A39E
Lineage7	MTB_anc	3046916	A	C	3046821	3047675	+	284	15609871	-	Rv2734	COG4422S	V		essential	hypothetical protein	synonymous_variant	96A>C	A32A
Lineage7	MTB_anc	3059346	A	G	3059262	3059786	+	174	15609884	-	Rv2747	COG1246E	IV.H		essential	N-acetylglutamate synthase	missense_variant	85A>G	T29A
Lineage7	MTB_anc	3061622	C	T	3059855	3062506	-	883	15609885	ftsK	Rv2748c	COG1674D	III.C		essential	cell division transmembrane protein FtsK	missense_variant	885G>A	M295I
Lineage7	MTB_anc	3063828	A	C	3063638	3064528	+	296	15609888	-	Rv2751	COG3315Q	V		nonessential	hypothetical protein	missense_variant	191A>C	E64A
Lineage7	MTB_anc	3065880	G	A	3064515	3066191	-	558	15609889	-	Rv2752c	COG0595R	V		nonessential	hypothetical protein	synonymous_variant	312C>T	G104G
Lineage7	MTB_anc	3068795	T	G	3068461	3070083	-	540	15609893	hsdM	Rv2756c	COG0286V	II.A.5		nonessential	type I restriction/modification system DNA methylase HsdM	missense_variant	1289A>C	D430A
Lineage7	MTB_anc	3083059	G	C	3082909	3083370	+	153	15609912	-	Rv2775	COG0454KR	VI		nonessential	hypothetical protein	missense_variant	151G>C	G51R
Lineage7	MTB_anc	3088238	G	T	3087950	3088984	-	344	15609918	-	Rv2781c	COG2070R	I.B.7		nonessential	alanine rich oxidoreductase	missense_variant	747C>A	H249Q
Lineage7	MTB_anc	3091742	A	G	3090339	3092597	-	752	15609920	gpsI	Rv2783c	COG1185J	II.A.7		nonessential	polynucleotide phosphorylase/polyadenylase	synonymous_variant	856T>C	L286L
Lineage7	MTB_anc	3096005	A	C	3095111	3096874	+	587	15609924	-	Rv2787	COG0455D	V		nonessential	hypothetical protein	missense_variant	895A>C	S299R
Lineage7	MTB_anc	3102234	A	G	3102163	3102363	I	NA			IG2837_Rv2792c-Rv2793c
Lineage7	MTB_anc	3114739	C	T	3113658	3114812	+	384	15609944	-	Rv2807	-	V		nonessential	hypothetical protein	missense_variant	1082C>T	A361V
Lineage7	MTB_anc	3123689	A	C	3123625	3123966	-	113	15609953	-	Rv2816c	COG1343L	V		nonessential	hypothetical protein	missense_variant	278T>G	V93G
Lineage7	MTB_anc	3131218	C	T	3129344	3131773	-	809	15609960	-	Rv2823c	COG1353R	V		nonessential	hypothetical protein	missense_variant	556G>A	E186K
Lineage7	MTB_anc	3140047	G	A	3139174	3140484	-	436	15609970	ugpB	Rv2833c	COG1653G	III.A.3		essential	sn-glycerol-3-phosphate-binding lipoprotein UGPB	synonymous_variant	438C>T	Y146Y
Lineage7	MTB_anc	3141736	C	A	3141311	3142222	-	303	15609972	ugpA	Rv2835c	COG1175G	III.A.3		nonessential	sn-glycerol-3-phosphate transport integral membrane protein ABC transporter UGPA	missense_variant	487G>T	A163S
Lineage7	MTB_anc	3142654	C	T	3142309	3143628	-	439	15609973	dinF	Rv2836c	COG0534V	II.A.5		nonessential	DNA-damage-inducible protein F	synonymous_variant	975G>A	A325A
Lineage7	MTB_anc	3155322	C	T	3154654	3155871	-	405	57117027	cysG	Rv2847c	COG0007H,COG1648H	I.D.3		nonessential	multifunctional uroporphyrinogen III methylase/precorrin-2 oxidase/ferrochelatase	missense_variant	550G>A	A184T
Lineage7	MTB_anc	3157369	G	A	3156148	3157521	-	457	15609985	cobB	Rv2848c	COG1797H	I.G.13		nonessential	cobyrinic acid a,c-diamide synthase	synonymous_variant	153C>T	A51A
Lineage7	MTB_anc	3157671	C	T	3157521	3158144	-	207	57117028	cobO	Rv2849c	COG2109H	I.G.13		nonessential	cob(I)yrinic acid a,c-diamide adenosyltransferase	synonymous_variant	474G>A	L158L
Lineage7	MTB_anc	3157698	G	A	3157521	3158144	-	207	57117028	cobO	Rv2849c	COG2109H	I.G.13		nonessential	cob(I)yrinic acid a,c-diamide adenosyltransferase	synonymous_variant	447C>T	L149L
Lineage7	MTB_anc	3174869	G	A	3174644	3174991	I	NA			IG2907_Rv2862c-Rv2863
Lineage7	MTB_anc	3175295	C	G	3174992	3175372	+	126	15610000	-	Rv2863	COG1848R	V		nonessential	hypothetical protein	missense_variant	304C>G	L102V
Lineage7	MTB_anc	3177240	G	A	3175454	3177265	-	603	15610001	-	Rv2864c	COG0768M	II.C.3		nonessential	penicillin-binding lipoprotein	missense_variant	26C>T	S9L
Lineage7	MTB_anc	3179636	G	A	3179368	3180531	-	387	15610005	ispG	Rv2868c	COG0821I	VII		nonessential	4-hydroxy-3-methylbut-2-en-1-yl diphosphate synthase	missense_variant	896C>T	A299V
Lineage7	MTB_anc	3182040	C	T	3181770	3183011	-	413	57117032	dxr	Rv2870c	COG0743I	VII		nonessential	1-deoxy-D-xylulose 5-phosphate reductoisomerase	synonymous_variant	972G>A	A324A
Lineage7	MTB_anc	3184462	C	A	3183905	3184567	+	220	15610010	mpt83	Rv2873	COG2335M	II.C.2		nonessential	cell surface lipoprotein mpt83 (lipoprotein P23)	synonymous_variant	558C>A	R186R
Lineage7	MTB_anc	3187814	C	A	3187663	3187977	+	104	15610013	-	Rv2876	-	II.C.5		nonessential	transmembrane protein	missense_variant	152C>A	T51N
Lineage7	MTB_anc	3198080	C	T	3196864	3198285	-	473	15610025	amiC	Rv2888c	COG0154J	IV.I		nonessential	amidase	missense_variant	206G>A	G69D
Lineage7	MTB_anc	3207323	G	C	3206431	3207942	-	503	15610034	-	Rv2897c	COG0606O	V		essential	hypothetical protein	missense_variant	620C>G	A207G
Lineage7	MTB_anc	3218932	C	G	3218339	3219214	+	291	57117035	dacB2	Rv2911	COG1686M	II.C.3		nonessential	D-alanyl-D-alanine carboxypeptidase	synonymous_variant	594C>G	A198A
Lineage7	MTB_anc	3221466	G	C	3219863	3221698	-	611	15610050	-	Rv2913c	COG3653Q	I.A.2		nonessential	D-amino acid aminohydrolase	missense_variant	233C>G	T78S
Lineage7	MTB_anc	3225566	C	T	3224708	3226285	-	525	15610053	ffh	Rv2916c	COG0541U	III.D		essential	signal recognition particle protein	synonymous_variant	720G>A	A240A
Lineage7	MTB_anc	3228978	C	T	3228254	3230680	-	808	15610055	glnD	Rv2918c	COG2844O	I.D.1		nonessential	PII uridylyl-transferase	missense_variant	1703G>A	R568H
Lineage7	MTB_anc	3232007	T	G	3231073	3232506	-	477	15610057	amt	Rv2920c	COG0004P	III.A.2		nonessential	ammonium transporter	missense_variant	500A>C	H167P
Lineage7	MTB_anc	3235618	G	A	3234189	3237806	-	1205	57117036	smc	Rv2922c	COG1196D	IV.I		nonessential	chromosome partition protein Smc	missense_variant	2189C>T	A730V
Lineage7	MTB_anc	3247496	A	G	3245445	3251075	+	1876	15610068	ppsA	Rv2931	COG3321Q	I.I		nonessential	phenolpthiocerol synthesis type-I polyketide synthase PPSA	synonymous_variant	2052A>G	E684E
Lineage7	MTB_anc	3247626	G	A	3245445	3251075	+	1876	15610068	ppsA	Rv2931	COG3321Q	I.I		nonessential	phenolpthiocerol synthesis type-I polyketide synthase PPSA	missense_variant	2182G>A	V728M
Lineage7	MTB_anc	3266342	G	T	3262248	3267731	+	1827	15610071	ppsD	Rv2934	COG3321Q	I.I		nonessential	phenolpthiocerol synthesis type-I polyketide synthase PPSD	synonymous_variant	4095G>T	V1365V
Lineage7	MTB_anc	3268253	C	T	3267737	3272203	+	1488	15610072	ppsE	Rv2935	COG1020Q,COG3321Q	I.I		nonessential	phenolpthiocerol synthesis type-I polyketide synthase PPSE	synonymous_variant	517C>T	L173L
Lineage7	MTB_anc	3271760	A	C	3267737	3272203	+	1488	15610072	ppsE	Rv2935	COG1020Q,COG3321Q	I.I		nonessential	phenolpthiocerol synthesis type-I polyketide synthase PPSE	missense_variant	4024A>C	K1342Q
Lineage7	MTB_anc	3274835	C	G	3274072	3274902	+	276	15610075	drrC	Rv2938	COG0842V	III.A.6		essential	daunorubicin-DIM-transport integral membrane protein ABC transporter DrrC	missense_variant	764C>G	T255S
Lineage7	MTB_anc	3282499	C	A	3276380	3282715	-	2111	15610077	mas	Rv2940c	COG3321Q	I.I		nonessential	multifunctional mycocerosic acid synthase membrane-associated MAS	missense_variant	217G>T	V73F
Lineage7	MTB_anc	3286669	C	G	3285070	3287832	+	920	15610079	mmpL7	Rv2942	COG2409R	II.C.4		essential	transmembrane transport protein MmpL7	missense_variant	1600C>G	L534V
Lineage7	MTB_anc	3287589	C	T	3285070	3287832	+	920	15610079	mmpL7	Rv2942	COG2409R	II.C.4		essential	transmembrane transport protein MmpL7	synonymous_variant	2520C>T	A840A
Lineage7	MTB_anc	3292044	G	A	3291503	3296353	-	1616	15610083	pks1	Rv2946c	COG3321Q	I.I		nonessential	polyketide synthase PKS1	missense_variant	4310C>T	A1437V
Lineage7	MTB_anc	3292903	G	A	3291503	3296353	-	1616	15610083	pks1	Rv2946c	COG3321Q	I.I		nonessential	polyketide synthase PKS1	missense_variant	3451C>T	P1151S
Lineage7	MTB_anc	3297159	A	G	3296350	3297840	-	496	15610084	pks15	Rv2947c	COG3321Q	I.I		nonessential	polyketide synthase PKS15	missense_variant	682T>C	S228P
Lineage7	MTB_anc	3300827	A	G	3300596	3302344	-	582	161352463	fadD29	Rv2950c	COG0318IQ	I.A.3		nonessential	acyl-CoA synthetase	synonymous_variant	1518T>C	I506I
Lineage7	MTB_anc	3304991	G	A	3304441	3305253	+	270	15610089	-	Rv2952	COG0500QR	IV.H		nonessential	methyltransferase (methylase)	missense_variant	551G>A	R184H
Lineage7	MTB_anc	3310776	A	G	3310714	3312000	-	428	15610095	-	Rv2958c	COG1819GC	IV.H		nonessential	glycosyl transferase	missense_variant	1225T>C	F409L
Lineage7	MTB_anc	3314728	T	G	3313773	3315122	-	449	15610099	-	Rv2962c	COG1819GC	IV.H		nonessential	glycosyl transferase	missense_variant	395A>C	E132A
Lineage7	MTB_anc	3316595	G	T	3316529	3317461	+	310	15610101	purU	Rv2964	COG0788F	I.F.1		nonessential	formyltetrahydrofolate deformylase	missense_variant	67G>T	G23C
Lineage7	MTB_anc	3319841	A	G	3319663	3323046	-	1127	15610104	pca	Rv2967c	COG1038C	I.B.3		essential	pyruvate carboxylase	missense_variant	3206T>C	V1069A
Lineage7	MTB_anc	3324231	G	C	3323709	3324476	-	255	15610106	-	Rv2969c	COG1651O	II.C.5		essential	hypothetical protein	synonymous_variant	246C>G	S82S
Lineage7	MTB_anc	3327073	G	A	3327023	3327736	-	237	15610109	-	Rv2972c	-	II.C.5		nonessential	hypothetical protein	missense_variant	664C>T	P222S
Lineage7	MTB_anc	3342191	C	A	3342165	3343118	+	317	15610122	mutT1	Rv2985	COG0406G,COG0494LR	II.A.5		nonessential	hydrolase MutT1	synonymous_variant	27C>A	R9R
Lineage7	MTB_anc	3347748	G	A	3347720	3347981	I	NA			IG3038_Rv2990c-Rv2991
Lineage7	MTB_anc	3360233	G	A	3359585	3360586	-	333	15610138	ilvC	Rv3001c	COG0059EH	I.D.7		essential	ketol-acid reductoisomerase	synonymous_variant	354C>T	A118A
Lineage7	MTB_anc	3362216	C	G	3361130	3362986	-	618	57117044	ilvB1	Rv3003c	COG0028EH	I.D.7		essential	acetolactate synthase 1 catalytic subunit	missense_variant	771G>C	Q257H
Lineage7	MTB_anc	3364438	T	G	3363693	3364532	-	279	15610142	-	Rv3005c	COG2259S	V		nonessential	hypothetical protein	missense_variant	95A>C	E32A
Lineage7	MTB_anc	3367184	C	T	3366644	3367267	+	207	15610145	-	Rv3008	COG1285S	VI		nonessential	hypothetical protein	missense_variant	541C>T	R181C
Lineage7	MTB_anc	3378952	T	C	3378711	3379001	-	96	15610156	esxR	Rv3019c	COG4842S	II.C.2		nonessential	secreted ESAT-6 like protein ESXR (TB10.3) (ESAT-6 like protein 9)	missense_variant	50A>G	D17G
Lineage7	MTB_anc	3393970	C	T	3393929	3394018	I	NA			IG3084_Rv3033-Rv3034c
Lineage7	MTB_anc	3402510	C	T	3401933	3403162	-	409	15610179	serB2	Rv3042c	COG0560E,COG3830T	I.D.3		essential	phosphoserine phosphatase	missense_variant	653G>A	R218H
Lineage7	MTB_anc	3408050	G	T	3408022	3408306	-	94	15610184	-	Rv3047c	-	VI		nonessential	hypothetical protein	missense_variant	257C>A	T86N
Lineage7	MTB_anc	3412710	C	T	3412085	3414166	-	693	15610188	nrdE	Rv3051c	COG0209F	I.F.3		essential	ribonucleotide-diphosphate reductase subunit alpha	missense_variant	1457G>A	R486Q
Lineage7	MTB_anc	3417370	T	C	3416705	3417745	+	346	15610193	dinP	Rv3056	COG0389L	II.A.5		nonessential	DNA polymerase IV	synonymous_variant	666T>C	G222G
Lineage7	MTB_anc	3417385	G	A	3416705	3417745	+	346	15610193	dinP	Rv3056	COG0389L	II.A.5		nonessential	DNA polymerase IV	synonymous_variant	681G>A	L227L
Lineage7	MTB_anc	3417862	T	G	3417799	3418662	-	287	15610194	-	Rv3057c	COG1028IQR	VI		nonessential	short chain dehydrogenase	synonymous_variant	801A>C	P267P
Lineage7	MTB_anc	3424868	C	A	3423262	3425427	-	721	15610198	fadE22	Rv3061c	COG1960I	I.A.3		essential	acyl-CoA dehydrogenase FADE22	missense_variant	560G>T	R187L
Lineage7	MTB_anc	3429470	A	C	3427243	3429519	+	758	15610200	cstA	Rv3063	COG1966T	III.E		nonessential	carbon starvation protein A CstA	missense_variant	2228A>C	Q743P
Lineage7	MTB_anc	3436750	G	T	3436686	3436778	I	NA			IG3124_Rv3073c-Rv3074
Lineage7	MTB_anc	3440038	G	A	3439541	3441352	+	603	57117053	-	Rv3077	COG3119P	I.C.5		nonessential	hydrolase	synonymous_variant	498G>A	V166V
Lineage7	MTB_anc	3445279	A	C	3442656	3445988	-	1110	15610217	pknK	Rv3080c	COG0515RTKL,COG2909K	I.J.3		nonessential	serine/threonine-protein kinase transcriptional regulatory protein	missense_variant	710T>G	L237R
Lineage7	MTB_anc	3448540	G	A	3448504	3449991	+	495	15610220	-	Rv3083	COG2072P	VI		nonessential	monooxygenase	missense_variant	37G>A	G13S
Lineage7	MTB_anc	3450589	C	A	3449997	3450923	+	308	15610221	lipR	Rv3084	COG0657I	II.B.5		nonessential	acetyl-hydrolase/esterase LipR	stop_gained	593C>A	S198*
Lineage7	MTB_anc	3455887	G	T	3455761	3457272	+	503	15610226	fadD13	Rv3089	COG0318IQ	I.A.3		nonessential	chain-fatty-acid-CoA ligase	missense_variant	127G>T	A43S
Lineage7	MTB_anc	3456275	A	C	3455761	3457272	+	503	15610226	fadD13	Rv3089	COG0318IQ	I.A.3		nonessential	chain-fatty-acid-CoA ligase	missense_variant	515A>C	K172T
Lineage7	MTB_anc	3465072	G	C	3464547	3465686	+	379	15610233	-	Rv3096	-	V		nonessential	hypothetical protein	missense_variant	526G>C	V176L
Lineage7	MTB_anc	3468108	G	A	3467663	3468412	I	NA			IG3149_Rv3098c-Rv3099c
Lineage7	MTB_anc	3470461	G	A	3469786	3470679	-	297	15610238	ftsX	Rv3101c	COG2177D	III.C		essential	putative cell division protein FTSX (septation component-transport integral membrane protein ABC transporter)	synonymous_variant	219C>T	C73C
Lineage7	MTB_anc	3473482	C	T	3472768	3473904	-	378	15610242	prfB	Rv3105c	COG1186J	II.A.6		essential	peptide chain release factor 2	synonymous_variant	423G>A	R141R
Lineage7	MTB_anc	3479661	A	G	3479171	3479683	+	170	57117057	moaC	Rv3111	COG0315H	I.G.4		essential	molybdenum cofactor biosynthesis protein C	missense_variant	491A>G	D164G
Lineage7	MTB_anc	3489839	T	G	3489506	3490375	+	289	15610261	-	Rv3124	COG3629T	I.J.1	DR-emb	nonessential	transcriptional regulatory protein	missense_variant	334T>G	S112A
Lineage7	MTB_anc	3492156	A	C	3492147	3493181	+	344	15610264	-	Rv3127	-	V	DR-emb	nonessential	hypothetical protein	missense_variant	10A>C	N4H
Lineage7	MTB_anc	3508871	A	G	3508095	3509066	+	323	15610277	fadB4	Rv3141	COG0604CR	I.A.3		nonessential	NADPH quinone oxidoreductase	synonymous_variant	777A>G	V259V
Lineage7	MTB_anc	3509448	G	T	3509118	3509546	-	142	15610278	-	Rv3142c	-	VI		nonessential	hypothetical protein	missense_variant	99C>A	N33K
Lineage7	MTB_anc	3509722	G	A	3509654	3510055	+	133	15610279	-	Rv3143	COG0784T	I.J.2		nonessential	response regulator	synonymous_variant	69G>A	V23V
Lineage7	MTB_anc	3512287	A	G	3512077	3512631	+	184	15610282	nuoB	Rv3146	COG0377C	I.B.6a		nonessential	NADH dehydrogenase subunit B	missense_variant	211A>G	I71V
Lineage7	MTB_anc	3525049	G	A	3524132	3525793	+	553	15610293	nuoM	Rv3157	COG1008C	I.B.6a		nonessential	NADH dehydrogenase subunit M	synonymous_variant	918G>A	L306L
Lineage7	MTB_anc	3525531	T	C	3524132	3525793	+	553	15610293	nuoM	Rv3157	COG1008C	I.B.6a		nonessential	NADH dehydrogenase subunit M	missense_variant	1400T>C	L467P
Lineage7	MTB_anc	3526551	C	A	3525790	3527385	+	531	15610294	nuoN	Rv3158	COG1007C	I.B.6a		nonessential	NADH dehydrogenase subunit N	synonymous_variant	762C>A	V254V
Lineage7	MTB_anc	3541842	G	A	3541443	3542045	-	200	15610309	-	Rv3173c	COG1309K	I.J.1		nonessential	TetR/ACRR family transcriptional regulator	synonymous_variant	204C>T	Y68Y
Lineage7	MTB_anc	3542596	G	A	3542138	3542845	+	235	15610310	-	Rv3174	COG1028IQR	VI		nonessential	short chain dehydrogenase	synonymous_variant	459G>A	T153T
Lineage7	MTB_anc	3560102	G	T	3560025	3560193	I	NA			IG3242_Rv3192-Rv3193c
Lineage7	MTB_anc	3564633	C	G	3564364	3565782	+	472	15610331	-	Rv3195	COG5282S	V		nonessential	hypothetical protein	synonymous_variant	270C>G	A90A
Lineage7	MTB_anc	3567218	A	G	3567024	3568367	+	447	15610333	-	Rv3197	COG0661R	III.A		nonessential	ABC transporter ATP-binding protein	synonymous_variant	195A>G	E65E
Lineage7	MTB_anc	3579122	C	T	3577033	3580200	-	1055	15610338	-	Rv3202c	COG0210L,COG2887L	II.A.5		nonessential	ATP-dependent DNA helicase	missense_variant	1079G>A	R360H
Lineage7	MTB_anc	3581047	G	T	3580638	3581312	+	224	15610339	lipV	Rv3203	COG0596R	II.B.5		nonessential	lipase LipV	missense_variant	410G>T	G137V
Lineage7	MTB_anc	3582248	C	A	3581627	3582505	-	292	15610341	-	Rv3205c	-	V		nonessential	hypothetical protein	synonymous_variant	258G>T	V86V
Lineage7	MTB_anc	3588550	C	T	3587798	3589381	+	527	15610347	rhlE	Rv3211	COG0513LKJ	II.A.7		nonessential	ATP-dependent RNA helicase RhlE	synonymous_variant	753C>T	R251R
Lineage7	MTB_anc	3594599	C	T	3594468	3595433	+	321	15610354	-	Rv3218	COG1597IR	V		nonessential	hypothetical protein	synonymous_variant	132C>T	T44T
Lineage7	MTB_anc	3601799	G	A	3601016	3602440	-	474	15610361	-	Rv3225c	COG1670J,COG3173R	IV.D		nonessential	transferase	synonymous_variant	642C>T	D214D
Lineage7	MTB_anc	3602652	A	C	3602564	3603322	-	252	15610362	-	Rv3226c	COG2135S	V		nonessential	hypothetical protein	missense_variant	671T>G	V224G
Lineage7	MTB_anc	3603631	G	T	3603377	3604729	+	450	15610363	aroA	Rv3227	COG0128E	I.D.4		nonessential	3-phosphoshikimate 1-carboxyvinyltransferase	synonymous_variant	255G>T	G85G
Lineage7	MTB_anc	3616681	A	G	3614457	3617603	-	1048	15610375	-	Rv3239c	COG0477GEPR,COG0664T,COG1752R	II.C.5		nonessential	transmembrane transport protein	missense_variant	923T>C	V308A
Lineage7	MTB_anc	3619430	G	A	3617682	3620531	-	949	57117080	secA1	Rv3240c	COG0653U	III.D		essential	preprotein translocase subunit SecA	missense_variant	1102C>T	L368F
Lineage7	MTB_anc	3631360	A	G	3630738	3631988	-	416	15610388	alkB	Rv3252c	-	II.C.5		nonessential	transmembrane alkane 1-monooxygenase AlkB	missense_variant	629T>C	F210S
Lineage7	MTB_anc	3634808	T	G	3633675	3635063	+	462	15610390	-	Rv3254	-	V		nonessential	hypothetical protein	missense_variant	1134T>G	S378R
Lineage7	MTB_anc	3635935	C	G	3635041	3636267	-	408	15610391	manA	Rv3255c	COG1482G	I.A.1		essential	mannose-6-phosphate isomerase	synonymous_variant	333G>C	R111R
Lineage7	MTB_anc	3645990	C	T	3645979	3646884	-	301	57117082	wbbL1	Rv3265c	COG1216R	I.C.3		essential	dTDP-RHA:A-D-GlcNAc-diphosphoryl polyprenol	missense_variant	895G>A	G299R
Lineage7	MTB_anc	3650505	A	T	3650234	3650515	+	93	15610405	-	Rv3269	-	III.B		nonessential	hypothetical protein	missense_variant	272A>T	H91L
Lineage7	MTB_anc	3660842	G	A	3660651	3661169	-	172	15610414	-	Rv3278c	-	II.C.5		nonessential	transmembrane protein	synonymous_variant	328C>T	L110L
Lineage7	MTB_anc	3666497	C	T	3666357	3668159	+	600	15610421	accA3	Rv3285	COG4770I	I.H.1		essential	bifunctional acetyl-/propionyl-coenzyme A carboxylase subunit alpha	synonymous_variant	141C>T	A47A
Lineage7	MTB_anc	3667883	C	A	3666357	3668159	+	600	15610421	accA3	Rv3285	COG4770I	I.H.1		essential	bifunctional acetyl-/propionyl-coenzyme A carboxylase subunit alpha	synonymous_variant	1527C>A	V509V
Lineage7	MTB_anc	3680314	C	T	3676775	3681316	+	1513	15610432	lhr	Rv3296	COG1201R	II.A.5		nonessential	ATP-dependent helicase	synonymous_variant	3540C>T	D1180D
Lineage7	MTB_anc	3688142	T	C	3687685	3689442	-	585	15610438	glpD2	Rv3302c	COG0578C	I.B.6a		nonessential	glycerol-3-phosphate dehydrogenase	missense_variant	1301A>G	E434G
Lineage7	MTB_anc	3696423	G	A	3694864	3696468	+	534	15610444	pmmB	Rv3308	COG1109G	I.A.1		nonessential	phosphomannomutase	synonymous_variant	1560G>A	R520R
Lineage7	MTB_anc	3703500	G	A	3703464	3703865	-	133	15610451	cdd	Rv3315c	COG0295F	I.F.4		nonessential	cytidine deaminase	synonymous_variant	366C>T	A122A
Lineage7	MTB_anc	3719655	T	A	3718595	3719746	+	383	15610468	nagA	Rv3332	COG1820G	II.C.3		essential	N-acetylglucosamine-6-phosphate deacetylase	missense_variant	1061T>A	L354Q
Lineage7	MTB_anc	3725218	C	T	3724615	3725844	-	409	15610475	icd1	Rv3339c	COG0538C	I.B.3		nonessential	isocitrate dehydrogenase	synonymous_variant	627G>A	P209P
Lineage7	MTB_anc	3743205	G	C	3743198	3743455	-	85	15610482	-	Rv3346c	-	V		nonessential	hypothetical protein	missense_variant	251C>G	T84R
Lineage7	MTB_anc	3768072	C	T	3767346	3768140	-	264	15610487	-	Rv3351c	COG0277C	V		nonessential	hypothetical protein	synonymous_variant	69G>A	V23V
Lineage7	MTB_anc	3769180	G	A	3769111	3769500	+	129	15610490	-	Rv3354	-	V		nonessential	hypothetical protein	missense_variant	70G>A	A24T
Lineage7	MTB_anc	3774487	G	A	3774482	3774874	-	130	15610500	-	Rv3364c	COG2018R	V		nonessential	hypothetical protein	stop_gained	388C>T	R130*
Lineage7	MTB_anc	3780885	A	G	3780335	3780979	-	214	15610504	-	Rv3368c	COG0778C	I.B.7		nonessential	oxidoreductase	missense_variant	95T>C	L32P
Lineage7	MTB_anc	3787467	A	C	3786314	3787489	+	391	15610508	otsB2	Rv3372	COG0637R,COG1877G	III.E		essential	trehalose 6-phosphate phosphatase	missense_variant	1154A>C	E385A
Lineage7	MTB_anc	3793068	G	T	3792358	3793248	-	296	15610514	-	Rv3378c	-	VI		nonessential	hypothetical protein	missense_variant	181C>A	R61S
Lineage7	MTB_anc	3812032	C	G	3811719	3812345	+	208	57117103	-	Rv3395A	-	V		nonessential	hypothetical protein	missense_variant	314C>G	A105G
Lineage7	MTB_anc	3817296	C	A	3817239	3818027	+	262	15610536	-	Rv3400	COG0637R	I.C.3		essential	hydrolase	missense_variant	58C>A	P20T
Lineage7	MTB_anc	3817814	C	T	3817239	3818027	+	262	15610536	-	Rv3400	COG0637R	I.C.3		essential	hydrolase	synonymous_variant	576C>T	A192A
Lineage7	MTB_anc	3823763	A	T	3822262	3823863	-	533	15610539	-	Rv3403c	COG4529S	VI		nonessential	hypothetical protein	missense_variant	101T>A	M34K
Lineage7	MTB_anc	3827636	G	A	3826991	3828727	-	578	15610545	choD	Rv3409c	COG2303E	I.A.3		nonessential	cholesterol oxidase precursor	synonymous_variant	1092C>T	T364T
Lineage7	MTB_anc	3830436	C	T	3829930	3831519	-	529	15610547	guaB2	Rv3411c	COG0516F,COG0517R	I.F.1		essential	inositol-5-monophosphate dehydrogenase	missense_variant	1084G>A	A362T
Lineage7	MTB_anc	3834001	T	G	3833694	3834521	-	275	15610551	-	Rv3415c	-	V		nonessential	hypothetical protein	missense_variant	521A>C	E174A
Lineage7	MTB_anc	3837064	G	A	3836986	3837288	-	100	15610554	groES	Rv3418c	COG0234O	III.B		essential	co-chaperonin GroES	synonymous_variant	225C>T	G75G
Lineage7	MTB_anc	3854279	G	A	3853939	3854793	-	284	15610571	-	Rv3435c	-	II.C.5		nonessential	transmembrane protein	missense_variant	515C>T	P172L
Lineage7	MTB_anc	3860696	G	A	3860024	3861370	-	448	15610577	mrsA	Rv3441c	COG1109G	I.A.1		essential	phospho-sugar mutase / MRSA protein	synonymous_variant	675C>T	D225D
Lineage7	MTB_anc	3863203	G	A	3862947	3863324	-	125	15610581	esxU	Rv3445c	COG4842S	VI		nonessential	ESAT-6 like protein ESXU	missense_variant	122C>T	T41M
Lineage7	MTB_anc	3865541	C	T	3864528	3868238	-	1236	15610583	-	Rv3447c	COG1674D	II.C.4		nonessential	hypothetical protein	missense_variant	2698G>A	G900S
Lineage7	MTB_anc	3868110	A	G	3864528	3868238	-	1236	15610583	-	Rv3447c	COG1674D	II.C.4		nonessential	hypothetical protein	synonymous_variant	129T>C	G43G
Lineage7	MTB_anc	3878040	A	G	3877464	3878507	-	347	15610593	rpoA	Rv3457c	COG0202K	II.A.7		essential	DNA-directed RNA polymerase subunit alpha	synonymous_variant	468T>C	G156G
Lineage7	MTB_anc	3881683	T	C	3880907	3881764	+	285	15610599	-	Rv3463	COG2141C	II.B.4		nonessential	hypothetical protein	synonymous_variant	777T>C	H259H
Lineage7	MTB_anc	3882707	G	T	3881837	3882832	+	331	15610600	rmlB	Rv3464	COG1088M	I.C.3		essential	dTDP-glucose 4,6-dehydratase RMLB	missense_variant	871G>T	A291S
Lineage7	MTB_anc	3893211	C	T	3892371	3893720	-	449	15610612	kgtP	Rv3476c	COG0477GEPR	III.A.3		nonessential	dicarboxylic acid transport integral membrane protein KgtP	synonymous_variant	510G>A	G170G
Lineage7	MTB_anc	3900139	G	A	3898909	3900402	-	497	15610616	-	Rv3480c	COG1020Q	V		nonessential	hypothetical protein	synonymous_variant	264C>T	H88H
Lineage7	MTB_anc	3905923	C	T	3905772	3906221	+	149	15610622	-	Rv3486	COG2259S	V		nonessential	hypothetical protein	missense_variant	152C>T	A51V
Lineage7	MTB_anc	3906644	G	C	3906174	3907007	-	277	15610623	lipF	Rv3487c	COG0657I	II.B.5		nonessential	esterase/lipase LipF	missense_variant	364C>G	L122V
Lineage7	MTB_anc	3911389	A	G	3910947	3911675	-	242	15610629	-	Rv3493c	-	V		nonessential	Mce associated alanine and valine rich protein	missense_variant	287T>C	V96A
Lineage7	MTB_anc	3912041	G	A	3911675	3913369	-	564	15610630	mce4F	Rv3494c	COG1463Q	IV.A		nonessential	MCE-family protein MCE4F	synonymous_variant	1329C>T	P443P
Lineage7	MTB_anc	3919736	G	T	3919220	3920062	-	280	15610636	yrbE4B	Rv3500c	COG0767Q	IV.A		nonessential	integral membrane protein YrbE4b	synonymous_variant	327C>A	V109V
Lineage7	MTB_anc	3945728	C	A	3945092	3945748	-	218	15610649	fadD18	Rv3513c	COG0318IQ	I.A.3		nonessential	fatty-acid-CoA ligase	missense_variant	21G>T	E7D
Lineage7	MTB_anc	3965523	C	T	3965193	3965883	I	NA			IG3587_Rv3528c-Rv3529c
Lineage7	MTB_anc	3965703	G	A	3965193	3965883	I	NA			IG3587_Rv3528c-Rv3529c
Lineage7	MTB_anc	3991333	C	A	3990771	3991523	+	250	15610688	-	Rv3552	COG2057I	IV.H		nonessential	CoA-transferase subunit beta	missense_variant	563C>A	P188H
Lineage7	MTB_anc	3991558	G	A	3991524	3991620	I	NA			IG3611_Rv3552-Rv3553
Lineage7	MTB_anc	3993047	C	T	3992685	3994742	+	685	15610690	fdxB	Rv3554	COG1018C,COG3239I	I.B.6c		nonessential	electron transfer protein FdxB	synonymous_variant	363C>T	F121F
Lineage7	MTB_anc	4001622	T	C	4001590	4001636	I	NA			IG3619_Rv3560c-Rv3561
Lineage7	MTB_anc	4012366	A	C	4012271	4012416	I	NA			IG3630_Rv3570c-Rv3571
Lineage7	MTB_anc	4018680	T	C	4018358	4019071	+	237	57117127	lppH	Rv3576	-	II.C.1		nonessential	lipoprotein LppH	missense_variant	323T>C	M108T
Lineage7	MTB_anc	4019210	G	A	4019072	4019261	I	NA			IG3636_Rv3576-Rv3577
Lineage7	MTB_anc	4022147	C	T	4021425	4022393	-	322	15610715	-	Rv3579c	COG0566J	IV.H		essential	tRNA/rRNA methyltransferase	missense_variant	247G>A	G83S
Lineage7	MTB_anc	4022163	C	T	4021425	4022393	-	322	15610715	-	Rv3579c	COG0566J	IV.H		essential	tRNA/rRNA methyltransferase	synonymous_variant	231G>A	L77L
Lineage7	MTB_anc	4029027	C	T	4028968	4029762	-	264	15610723	-	Rv3587c	-	II.C.4		nonessential	hypothetical protein	missense_variant	736G>A	V246I
Lineage7	MTB_anc	4030666	G	C	4030493	4031407	+	304	15610725	mutY	Rv3589	COG1194L	II.A.5		nonessential	adenine glycosylase MutY	synonymous_variant	174G>C	R58R
Lineage7	MTB_anc	4034557	A	C	4034352	4035710	+	452	15610729	lpqF	Rv3593	COG2367V	II.C.1		essential	lipoprotein LpqF	missense_variant	206A>C	D69A
Lineage7	MTB_anc	4056453	G	A	4056376	4057732	I	NA			IG3676_Rv3616c-Rv3617
Lineage7	MTB_anc	4070302	C	A	4069175	4070470	+	431	15610766	-	Rv3630	-	II.C.5		nonessential	integral membrane protein	synonymous_variant	1128C>A	A376A
Lineage7	MTB_anc	4071660	G	A	4071581	4071790	I	NA			IG3692_Rv3632-Rv3633
Lineage7	MTB_anc	4073875	T	G	4073634	4075409	+	591	15610771	-	Rv3635	-	II.C.5		essential	transmembrane protein	missense_variant	242T>G	V81G
Lineage7	MTB_anc	4086748	C	G	4084453	4087257	-	934	15610782	topA	Rv3646c	COG0550L,COG1754R	II.A.5		essential	DNA topoisomerase I	synonymous_variant	510G>C	L170L
Lineage7	MTB_anc	4090980	T	C	4088781	4091096	+	771	15610785	-	Rv3649	COG1205R	II.A.7		essential	helicase	missense_variant	2200T>C	C734R
Lineage7	MTB_anc	4100209	T	C	4099647	4100510	+	287	15610797	-	Rv3661	COG0560E	V		nonessential	hypothetical protein	missense_variant	563T>C	L188P
Lineage7	MTB_anc	4109312	G	A	4107792	4109747	+	651	15610803	acs	Rv3667	COG0365I	I.A.3		nonessential	acetyl-CoA synthetase	synonymous_variant	1521G>A	G507G
Lineage7	MTB_anc	4112211	C	T	4111346	4112329	+	327	15610806	ephE	Rv3670	COG0596R	III.F		nonessential	epoxide hydrolase EphE	missense_variant	866C>T	A289V
Lineage7	MTB_anc	4113054	C	T	4112322	4113515	-	397	15610807	-	Rv3671c	COG0265O	II.B.3		nonessential	membrane-associated serine protease	synonymous_variant	462G>A	K154K
Lineage7	MTB_anc	4122786	G	A	4121916	4124348	+	810	57117145	ponA2	Rv3682	COG0744M	II.C.3		nonessential	bifunctional membrane-associated penicillin-binding protein 1A/1B	missense_variant	871G>A	A291T
Lineage7	MTB_anc	4141126	C	T	4140493	4142022	+	509	15610834	-	Rv3698	-	V		nonessential	hypothetical protein	missense_variant	634C>T	H212Y
Lineage7	MTB_anc	4145696	A	G	4145614	4146891	-	425	15610839	-	Rv3703c	COG1262S	V		nonessential	hypothetical protein	missense_variant	1196T>C	I399T
Lineage7	MTB_anc	4162310	A	C	4162306	4163718	+	470	15610855	-	Rv3719	COG0277C	V		nonessential	hypothetical protein	missense_variant	5A>C	Q2P
Lineage7	MTB_anc	4163703	G	A	4162306	4163718	+	470	15610855	-	Rv3719	COG0277C	V		nonessential	hypothetical protein	synonymous_variant	1398G>A	A466A
Lineage7	MTB_anc	4167830	C	T	4166821	4168128	-	435	57117147	-	Rv3722c	COG1167KE	V		essential	hypothetical protein	missense_variant	299G>A	S100N
Lineage7	MTB_anc	4173568	T	C	4172955	4174763	+	602	15610863	-	Rv3727	COG3349S	I.B.7		nonessential	oxidoreductase	missense_variant	614T>C	V205A
Lineage7	MTB_anc	4174350	C	T	4172955	4174763	+	602	15610863	-	Rv3727	COG3349S	I.B.7		nonessential	oxidoreductase	missense_variant	1396C>T	H466Y
Lineage7	MTB_anc	4175644	C	A	4174873	4178070	+	1065	15610864	-	Rv3728	COG0477GEPR,COG1752R	II.C.5		nonessential	hypothetical protein	missense_variant	772C>A	L258M
Lineage7	MTB_anc	4178700	C	G	4178285	4180615	+	776	15610865	-	Rv3729	COG0500QR,COG1964R	IV.H		nonessential	transferase	missense_variant	416C>G	P139R
Lineage7	MTB_anc	4178780	C	A	4178285	4180615	+	776	15610865	-	Rv3729	COG0500QR,COG1964R	IV.H		nonessential	transferase	missense_variant	496C>A	P166T
Lineage7	MTB_anc	4188742	C	A	4187699	4189288	+	529	15610873	-	Rv3737	COG2966S,COG3610S	II.C.5		nonessential	transmembrane protein	synonymous_variant	1044C>A	A348A
Lineage7	MTB_anc	4188978	A	C	4187699	4189288	+	529	15610873	-	Rv3737	COG2966S,COG3610S	II.C.5		nonessential	transmembrane protein	missense_variant	1280A>C	Q427P
Lineage7	MTB_anc	4191147	G	A	4190833	4192179	-	448	15610876	-	Rv3740c	-	V		nonessential	hypothetical protein	synonymous_variant	1033C>T	L345L
Lineage7	MTB_anc	4191174	G	A	4190833	4192179	-	448	15610876	-	Rv3740c	-	V		nonessential	hypothetical protein	missense_variant	1006C>T	P336S
Lineage7	MTB_anc	4198576	G	A	4198205	4198597	-	130	15610886	-	Rv3750c	-	IV.B.3		nonessential	excisionase	missense_variant	22C>T	L8F
Lineage7	MTB_anc	4200343	C	A	4200222	4200420	I	NA			IG3816_Rv3753c-Rv3754
Lineage7	MTB_anc	4204828	G	A	4204426	4205373	-	315	15610895	proX	Rv3759c	COG1732M	III.E		nonessential	osmoprotectant (glycine betaine/carnitine/choline/L-proline) binding lipoprotein PROX	synonymous_variant	546C>T	S182S
Lineage7	MTB_anc	4212165	A	G	4211785	4212292	I	NA			IG3828_Rv3765c-Rv3766
Lineage7	MTB_anc	4213146	C	G	4212996	4213940	-	314	15610903	-	Rv3767c	COG3315Q	V		nonessential	hypothetical protein	synonymous_variant	795G>C	A265A
Lineage7	MTB_anc	4213412	G	C	4212996	4213940	-	314	15610903	-	Rv3767c	COG3315Q	V		nonessential	hypothetical protein	missense_variant	529C>G	P177A
Lineage7	MTB_anc	4213478	G	A	4212996	4213940	-	314	15610903	-	Rv3767c	COG3315Q	V		nonessential	hypothetical protein	synonymous_variant	463C>T	L155L
Lineage7	MTB_anc	4238778	G	A	4237932	4239863	+	643	15610928	-	Rv3792	-	II.C.5		essential	transmembrane protein	missense_variant	847G>A	V283M
Lineage7	MTB_anc	4240153	G	A	4239863	4243147	+	1094	15610929	embC	Rv3793	-	II.C.2	DR-emb	essential	integral membrane indolylacetylinositol arabinosyltransferase EmbC (arabinosylindolylacetylinositol synthase)	synonymous_variant	291G>A	S97S
Lineage7	MTB_anc	4248073	C	T	4246514	4249810	+	1098	15610931	embB	Rv3795	-	II.C.2	DR-emb-inh-rif	essential	integral membrane indolylacetylinositol arabinosyltransferase EMBB (arabinosylindolylacetylinositol synthase)	synonymous_variant	1560C>T	T520T
Lineage7	MTB_anc	4262608	G	A	4261153	4263066	-	637	15610937	fadD32	Rv3801c	COG0318IQ	I.A.3		essential	acyl-CoA synthetase	synonymous_variant	459C>T	I153I
Lineage7	MTB_anc	4266344	G	A	4265642	4266658	-	338	15610940	fbpA	Rv3804c	COG0627R	I.H.3		nonessential	secreted antigen 85-A FBPA (Mycolyl transferase 85A) (fibronectin-binding protein A) (antigen 85 complex A)	synonymous_variant	315C>T	D105D
Lineage7	MTB_anc	4267649	A	G	4266953	4268836	-	627	15610941	-	Rv3805c	-	II.C.5		essential	transmembrane protein	synonymous_variant	1188T>C	G396G
Lineage7	MTB_anc	4272216	C	T	4270366	4272279	-	637	15610944	glfT	Rv3808c	COG1216R	IV.H		essential	bifunctional UDP-galactofuranosyl transferase GLFT	missense_variant	64G>A	D22N
Lineage7	MTB_anc	4281911	T	A	4281647	4282402	+	251	15610953	-	Rv3817	COG3231J	IV.D		nonessential	phosphotransferase	missense_variant	265T>A	W89R
Lineage7	MTB_anc	4284514	C	A	4284419	4285825	-	468	57117162	papA2	Rv3820c	COG1020Q	I.I		nonessential	polyketide synthase associated protein PapA2	missense_variant	1312G>T	A438S
Lineage7	MTB_anc	4308411	T	G	4307655	4308914	-	419	15610970	serS	Rv3834c	COG0172J	II.A.3		essential	seryl-tRNA synthetase	synonymous_variant	504A>C	L168L
Lineage7	MTB_anc	4309264	C	T	4309047	4310396	+	449	15610971	-	Rv3835	-	II.C.4		nonessential	hypothetical protein	missense_variant	218C>T	A73V
Lineage7	MTB_anc	4328371	G	A	4328200	4328400	I	NA			IG3920_Rv3855-Rv3856c
Lineage7	MTB_anc	4331184	G	A	4330039	4331505	-	488	15610994	gltD	Rv3858c	COG0493ER	I.D.1		essential	glutamate synthase subunit beta	synonymous_variant	322C>T	L108L
Lineage7	MTB_anc	4333011	G	A	4331498	4336081	-	1527	15610995	gltB	Rv3859c	COG0067E,COG0069E,COG0070E	I.D.1		essential	ferredoxin-dependent glutamate synthase [NADPH] large subunit	missense_variant	3071C>T	A1024V
Lineage7	MTB_anc	4343706	C	T	4343314	4345035	+	573	15611004	-	Rv3868	COG0464O	V		essential	hypothetical protein	synonymous_variant	393C>T	S131S
Lineage7	MTB_anc	4352439	G	T	4352274	4352576	+	100	15611010	esxB	Rv3874	-	VI		nonessential	10 kDa culture filtrate antigen EsxB	missense_variant	166G>T	V56L
Lineage7	MTB_anc	4353991	G	A	4353010	4355010	+	666	15611012	-	Rv3876	COG0455D	V		essential	hypothetical protein	missense_variant	982G>A	A328T
Lineage7	MTB_anc	4354860	A	G	4353010	4355010	+	666	15611012	-	Rv3876	COG0455D	V		essential	hypothetical protein	synonymous_variant	1851A>G	Q617Q
Lineage7	MTB_anc	4355145	T	A	4355007	4356542	+	511	15611013	-	Rv3877	-	II.C.5		essential	transmembrane protein	missense_variant	139T>A	Y47N
Lineage7	MTB_anc	4355146	A	C	4355007	4356542	+	511	15611013	-	Rv3877	-	II.C.5		essential	transmembrane protein	missense_variant	140A>C	Y47S
Lineage7	MTB_anc	4355184	G	A	4355007	4356542	+	511	15611013	-	Rv3877	-	II.C.5		essential	transmembrane protein	missense_variant	178G>A	E60K
Lineage7	MTB_anc	4355438	T	C	4355007	4356542	+	511	15611013	-	Rv3877	-	II.C.5		essential	transmembrane protein	synonymous_variant	432T>C	F144F
Lineage7	MTB_anc	4368292	G	C	4366908	4368521	-	537	15611021	-	Rv3885c	-	II.C.5		nonessential	hypothetical protein	missense_variant	230C>G	P77R
Lineage7	MTB_anc	4370531	G	A	4370155	4371684	-	509	15611023	-	Rv3887c	-	II.C.5		nonessential	transmembrane protein	missense_variant	1154C>T	T385M
Lineage7	MTB_anc	4371623	T	G	4370155	4371684	-	509	15611023	-	Rv3887c	-	II.C.5		nonessential	transmembrane protein	missense_variant	62A>C	K21T
Lineage7	MTB_anc	4371708	A	G	4371681	4372706	-	341	15611024	-	Rv3888c	COG0455D,COG3640D	II.C.4		nonessential	hypothetical protein	synonymous_variant	999T>C	V333V
Lineage7	MTB_anc	4377344	T	C	4376262	4380452	-	1396	15611030	-	Rv3894c	COG1674D	II.C.5		nonessential	hypothetical protein	missense_variant	3109A>G	I1037V
Lineage7	MTB_anc	4383245	C	T	4383008	4383640	-	210	15611033	-	Rv3897c	-	V		nonessential	hypothetical protein	synonymous_variant	396G>A	G132G
Lineage7	MTB_anc	4383246	C	G	4383008	4383640	-	210	15611033	-	Rv3897c	-	V		nonessential	hypothetical protein	missense_variant	395G>C	G132A
Lineage7	MTB_anc	4384325	G	C	4384147	4385379	-	410	15611035	-	Rv3899c	-	V		nonessential	hypothetical protein	missense_variant	1055C>G	A352G
Lineage7	MTB_anc	4386210	G	A	4385373	4386308	-	311	15611036	-	Rv3900c	-	V		nonessential	hypothetical protein	synonymous_variant	99C>T	H33H
Lineage7	MTB_anc	4386257	G	C	4385373	4386308	-	311	15611036	-	Rv3900c	-	V		nonessential	hypothetical protein	missense_variant	52C>G	P18A
Lineage7	MTB_anc	4386631	T	G	4386365	4386814	-	149	15611037	-	Rv3901c	-	II.C.5		nonessential	hypothetical protein	missense_variant	184A>C	T62P
Lineage7	MTB_anc	4388296	G	A	4387892	4390432	-	846	15611039	-	Rv3903c	-	VI		nonessential	hypothetical protein	stop_gained	2137C>T	R713*
Lineage7	MTB_anc	4391382	G	A	4391097	4391606	-	169	15611042	-	Rv3906c	-	V		nonessential	hypothetical protein	synonymous_variant	225C>T	D75D
Lineage7	MTB_anc	4398270	G	C	4396597	4400151	+	1184	15611046	-	Rv3910	COG0515RTKL,COG0728R	II.C.5		essential	transmembrane protein	missense_variant	1674G>C	L558F
Lineage7	MTB_anc	4402376	G	A	4401728	4402735	+	335	15611049	trxB2	Rv3913	COG0492O	I.G.10		essential	thioredoxin reductase TRXB2	missense_variant	649G>A	V217M
Lineage7	MTB_anc	4404561	G	A	4404433	4405167	-	244	15611052	-	Rv3916c	-	V		nonessential	hypothetical protein	synonymous_variant	607C>T	L203L
Lineage7	MTB_anc	4405417	G	A	4405168	4405456	I	NA			IG3981_Rv3916c-Rv3917c
Lineage7	MTB_anc	4410974	C	T	4410929	4411532	I	NA			IG3989_Rv3924c_end

## Sheet: Table S3
Supplementary Table S3. SIFT predictions of 116 genes from Mycobacterium tuberculosis Lineage 7 with non-synonymous SNPs as determined from Illumina sequencing of 25 genomes (Supplementary Table S1_Accession; Comas et al., 2015).
Gene		Function	lineage 7	SIFT prediction	Annotated 'Product' collated Dec 2021 (https://mycobrowser.epfl.ch/genes)
Rv0008c	-		P130S	FUNC	Possible membrane protein
Rv0045c	-	cell wall/lipid	Q179K	FUNC	Possible hydrolase
Rv0052	-		R108X	stopgain	Conserved protein
Rv0092	ctpA	transport	R536C	FUNC	Cation transporter P-type ATPase
Rv0101	nrp	cell wall/lipid	G779D	FUNC	Probable peptide synthetase
Rv0107c	ctpI	transport	R416L	FUNC	Probable cation-transporter ATPase
Rv0114	gmhB	cell wall/lipid	L48P	FUNC	Possible D-alpha,beta-D-heptose-1,7-biphosphate phosphatase
Rv0140	-		Y81H	FUNC	Conserved protein
Rv0143c	-	transport	I413T	FUNC	Probable conserved transmembrane protein
Rv0147	-		D226G	FUNC	Probable aldehyde dehydrogenase
Rv0174	mce1F	transport	V71F	FUNC	Mce-family protein
Rv0174	mce1F	transport	Q181H	FUNC	Mce-family protein
Rv0174	mce1F	transport	Q181X	(stopgain)*					* No stop-gain as nucleotide position located two bases upstream is also mutated => falsh prediction
Rv0186	bglS	cell wall/lipid	V509A	FUNC	Probable beta-glucosidase
Rv0194	-	transport	T274A	FUNC	Probable transmembrane multidrug efflux pump
Rv0197	-		V252A	FUNC	Possible oxidoreductase
Rv0200	-		A186V	FUNC	Possible conserved transmembrane protein
Rv0210	-		K112R	FUNC	Hypothetical protein
Rv0284	-	Type VII	P608T	FUNC	ESX-3 type VII secretion system protein
Rv0393	-		T327I	FUNC	Conserved 13E12 repeat family protein
Rv0546c	-		X129G	stoploss	Conserved protein
Rv0557	pimB	cell wall/lipid	A38S	FUNC	Mannosyltransferase
Rv0590	mce2B	transport	I176N	FUNC	Mce-family protein Mce2B
Rv0594	mce2F	transport	L169P	FUNC	Mce-family protein Mce2F
Rv0602c	tcrA		K123N	FUNC	Two component DNA binding transcriptional regulatory protein
Rv0643c	mmaA3	cell wall/lipid	E263X	stopgain	Methoxy mycolic acid synthase 3 MmaA3
Rv0676c	mmpL5	transport	G760A	FUNC	Probable conserved transmembrane transport protein MmpL5
Rv0764c	cyp51		M79V	FUNC	sterol demethylase
Rv0778	cyp126		G359R	FUNC	Possible cytochrome P450
Rv0784	-		X229S	stoploss	Conserved hypothetical protein
Rv0791c	-		R205W	FUNC	Conserved protein
Rv0844c	narL		A121V	FUNC	Possible nitrate/nitrite response transcriptional regulatory protein
Rv0859	fadA	cell wall/lipid	N327D	FUNC	Possible acyl-CoA thiolase FadA
Rv0889c	citA		W154X	stopgain	Involved in tricarboxylic acid cycle (KREBS cycle)
Rv0892	-		N389T	FUNC	Probable monooxygenase
Rv0894	-		R201W	FUNC	Possible transcriptional regulatory protein (possibly LuxR-family)
Rv0925c	-	transport	Q53L	FUNC	Conserved protein
Rv0926c	-		V270A	FUNC	Conserved protein
Rv0931c	pknD		S10P	FUNC	Transmembrane serine/threonine-protein kinase D PknD
Rv0932c	pstS2	transport	C43Y	FUNC	Periplasmic phosphate-binding lipoprotein PstS2 (PBP-2)
Rv0974c	accD2	cell wall/lipid	P286A	FUNC	Probable acetyl-/propionyl-CoA carboxylase (beta subunit) AccD2
Rv0986	-	transport	I157M	FUNC	Probable adhesion component transport ATP-binding protein ABC transporter
Rv1027c	kdpE		L17R	FUNC	Probable transcriptional regulatory protein KdpE
Rv1032c	trcS		P246L	FUNC	Two component sensor histidine kinase TrcS
Rv1050	-		G56A	FUNC	Probable oxidoreductase
Rv1063c	-	cell wall/lipid	S52L	FUNC	Conserved hypothetical protein
Rv1123c	bpoB		R248C	FUNC	Possible peroxidase BpoB (non-haem peroxidase)
Rv1165	typA		K411T	FUNC	Possible GTP-binding translation elongation factor TypA
Rv1180	pks3	cell wall/lipid	G488S	FUNC	Probable polyketide beta-ketoacyl synthase Pks3
Rv1215c	-		R285C	FUNC	Conserved protein
Rv1230c	-	cell wall/lipid	G155C	FUNC	Possible membrane protein
Rv1307	atpH		E291K	FUNC	Probable ATP synthase delta chain AtpH
Rv1348	irtA	transport	E781A	FUNC	Iron-regulated transporter IrtA
Rv1363c	-		E209A	FUNC	Possible membrane protein
Rv1399c	lipH	cell wall/lipid	A208T	FUNC	Probable non lipolytic carboxylesterase NlhH
Rv1488	-		Q305X	stopgain	Possible exported conserved protein
Rv1522c	mmpL12	transport	M900I	FUNC	Probable conserved transmembrane transport protein MmpL12
Rv1557	mmpL6	transport	D24H	FUNC	Probable conserved transmembrane transport protein MmpL6
Rv1662	pks8	cell wall/lipid	R277Q	FUNC	Probable polyketide synthase Pks8
Rv1663	pks17	cell wall/lipid	T161M	FUNC	Probable polyketide synthase Pks17
Rv1702c	-		S350A	FUNC	Conserved hypothetical protein
Rv1707	-	transport	A30V	FUNC	Probable conserved transmembrane protein
Rv1750c	fadD1	cell wall/lipid	Q443H	FUNC	Possible fatty-acid-CoA ligase FadD1 (fatty-acid-CoA synthetase)
Rv1777	cyp144		R17X	stopgain	Probable cytochrome P450 144 Cyp144
Rv1833c	-	cell wall/lipid	R276P	FUNC	Possible haloalkane dehalogenase
Rv1888A	-		P24L	FUNC	Conserved hypothetical protein
Rv1922	-	cell wall/lipid	A363T	FUNC	Probable conserved lipoprotein
Rv1937	-		R361G	FUNC	Possible oxygenase
Rv1970	lprM	transport	L178Q	FUNC	Possible Mce-family lipoprotein LprM
Rv2032	acg		V322M	FUNC	Conserved protein Acg
Rv2047c	-		R660W	FUNC	Conserved hypothetical protein
Rv2082	-	cell wall/lipid	G273C	FUNC	Conserved hypothetical protein
Rv2176	pknL		F161C	FUNC	Probable transmembrane serine/threonine-protein kinase L PknL
Rv2253	-		N99H	FUNC	Possible secreted unknown protein
Rv2285	-	cell wall/lipid	G399D	FUNC	Possible triacylglycerol synthase (diacylglycerol acyltransferase)
Rv2485c	lipQ	cell wall/lipid	N182S	FUNC	Probable carboxylesterase LipQ
Rv2488c	-		A507V	FUNC	Probable transcriptional regulatory protein (LuxR-family)
Rv2544	lppB		W212X	stopgain	Probable conserved lipoprotein LppB
Rv2569c	-		S76F	FUNC	Conserved hypothetical protein
Rv2605c	tesB2		E267G	FUNC	Probable acyl-CoA thioesterase II TesB2 (TEII)
Rv2624c	USP		A245D	FUNC	Universal stress protein family protein
Rv2626c	hrp1		S86C	FUNC	Hypoxic response protein 1 Hrp1
Rv2688c	-	transport	V272M	FUNC	Antibiotic-transport ATP-binding protein ABC transporter
Rv2690c	-	transport	N246D	FUNC	Probable conserved integral membrane alanine and valine and leucine rich protein
Rv2723	-	transport	L258P	FUNC	Probable conserved integral membrane protein
Rv2723	-	transport	Y245X	stopgain	Probable conserved integral membrane protein
Rv2732c	-		A39E	FUNC	Probable conserved transmembrane protein
Rv2787	-		S299R	FUNC	Conserved hypothetical alanine rich protein
Rv2913c	-		T78S	FUNC	Possible D-amino acid aminohydrolase (D-amino acid hydrolase)
Rv2920c	amt	transport	H167P	FUNC	Probable ammonium-transport integral membrane protein Amt
Rv2931	ppsA	cell wall/lipid	V728M	FUNC	Phenolpthiocerol synthesis type-I polyketide synthase PpsA
Rv2940c	mas	cell wall/lipid	V73F	FUNC	Probable multifunctional mycocerosic acid synthase membrane-associated Mas
Rv2946c	pks1	cell wall/lipid	A1437V	FUNC	Probable polyketide synthase Pks1
Rv2946c	pks1	cell wall/lipid	P1151S	FUNC	Probable polyketide synthase Pks1
Rv2947c	pks15	cell wall/lipid	S228P	FUNC	Probable polyketide synthase Pks15
Rv2952	-	cell wall/lipid	R184H	FUNC	Possible methyltransferase
Rv3003c	ilvB1		Q257H	FUNC	Acetolactate synthase (large subunit) IlvB1 (acetohydroxy-acid synthase)
Rv3005c	-		E32A	FUNC	Conserved hypothetical protein
Rv3019c	esxR	Type VII	D17G	FUNC	Secreted ESAT-6 like protein EsxR (TB10.3) (ESAT-6 like protein 9)
Rv3042c	serB2		R218H	FUNC	Probable phosphoserine phosphatase SerB2 (PSP) (O-phosphoserine phosphohydrolase)
Rv3080c	pknK		L237R	FUNC	Serine/threonine-protein kinase transcriptional regulatory protein PknK (protein kinase K) (STPK K)
Rv3083	-	cell wall/lipid	G13S	FUNC	Probable monooxygenase (hydroxylase)
Rv3084	lipR	cell wall/lipid	S198X	stopgain	Probable acetyl-hydrolase/esterase LipR
Rv3089	fadD13	cell wall/lipid	A43S	FUNC	Probable chain -fatty-acid-CoA ligase FadD13 (fatty-acyl-CoA synthetase)
Rv3089	fadD13	cell wall/lipid	K172T	FUNC	Probable chain -fatty-acid-CoA ligase FadD13 (fatty-acyl-CoA synthetase)
Rv3203	lipV	cell wall/lipid	G137V	FUNC	Possible lipase LipV
Rv3240c	secA1	transport	L368F	FUNC	Probable preprotein translocase SecA1 1 subunit
Rv3254	-		S378R	FUNC	Conserved hypothetical protein
Rv3364c	-		R130X	stopgain	Conserved protein
Rv3368c	-		L32P	FUNC	Possible oxidoreductase
Rv3447c	eccC4	Type VII	G900S	FUNC	ESX conserved component EccC4. ESX-4 type VII secretion system protein. Probable membrane protein.
Rv3466	-		R49W	FUNC	Conserved hypothetical protein
Rv3470c	ilvB2		L535P	FUNC	Probable acetolactate synthase (large subunit) IlvB2 (AHAS) (acetohydroxy-acid synthase large subunit) (ALS)
Rv3661	-		L188P	FUNC	Conserved hypothetical protein
Rv3817	-		W89R	FUNC	Possible phosphotransferase
Rv3820c	papA2	cell wall/lipid	A438S	FUNC	Possible conserved polyketide synthase associated protein PapA2
Rv3877	eccD1	Type VII	Y47N	FUNC	ESX conserved component EccD1. ESX-1 type VII secretion system protein. Probable transmembrane protein.
Rv3877	eccD1	Type VII	Y47S	FUNC	ESX conserved component EccD1. ESX-1 type VII secretion system protein. Probable transmembrane protein.
Rv3885c	eccE2	Type VII	P77R	FUNC	ESX conserved component EccE2. ESX-2 type VII secretion system protein. Possible membrane protein.
Rv3887c	eccD2	Type VII	T385M	FUNC	ESX conserved component EccD2. ESX-2 type VII secretion system protein. Probable transmembrane protein.
Rv3903c	-		R713X	stopgain	Hypothetical alanine and proline rich protein
Rv3913	trxB2		V217M	FUNC	Probable thioredoxin reductase TrxB2 (TRXR) (TR)
